# Supplementary material for: Seasonal Variations and Resilience of Bacterial Communities in a Sewage Polluted Urban River
Source: PLoS One. 2014 Mar 25;9(3):e92579. doi: 10.1371/journal.pone.0092579 (PMC3965440; doi:10.1371/journal.pone.0092579)
Supplement: Table S1 — Percent of similarity (calculated through SIMPER analysis) between upstream and downstream samples per season. (XLSX) [file pone.0092579.s005.xlsx]

## Sheet: Sheet1
Groups jan & april									Average dissimilarity	January	April	July	October
Average dissimilarity = 63,46									January		63.46%	0.6	38.71%
									April			47.7%	50.3%
	Group jan	Group april							July				0.52
Species	Av.Abund	Av.Abund	Av.Diss	Diss/SD	Contrib%	Cum.%
Malikia	0.65	5.16	2.68	3.27	4.22	4.22
Flavobacterium	3.75	6.4	1.56	23.33	2.46	6.68
Dechloromonas	2.33	0.45	1.11	11.35	1.75	8.43
Leptothrix	2.45	0.65	1.06	3.44	1.68	10.11
Pseudomonas	2.17	0.56	0.95	17.64	1.5	11.61
Arcobacter	2.02	0.51	0.9	15.89	1.41	13.02
Rhodoferax	2.77	1.51	0.75	2.47	1.18	14.2
Xanthomonas	1.19	0	0.7	37.44	1.1	15.3
Faecalibacterium	1.32	0.14	0.69	4.93	1.09	16.39
Albidiferax	1.49	0.34	0.68	6.91	1.08	17.46
Anabaena	0.69	1.63	0.68	1.09	1.07	18.54
Limnohabitans	0.44	1.59	0.67	2.01	1.06	19.6
Curvibacter	1.04	2.09	0.62	4.01	0.98	20.58
Eubacterium	1.46	0.42	0.61	5.74	0.96	21.54
Acinetobacter	1.33	0.31	0.6	6.8	0.94	22.48
Ruminococcus	1.12	0.1	0.6	4.65	0.94	23.42
Clostridium	1.22	0.31	0.54	8.6	0.85	24.27
Xanthobacter	0.86	0	0.51	2.61	0.8	25.07
Bacteroides	1.19	0.34	0.5	15.58	0.79	25.86
Polaromonas	0.83	0	0.49	4.09	0.78	26.64
Trichococcus	0.81	0	0.48	38.78	0.76	27.39
Uliginosibacterium	0.84	0.1	0.44	1.47	0.7	28.09
Microbacterium	1.02	0.28	0.44	2.15	0.7	28.79
Rhodobacter	1.08	0.34	0.44	3.22	0.7	29.48
Zoogloea	0.83	0.1	0.43	6.82	0.68	30.16
Acidovorax	1.34	0.62	0.43	15.9	0.67	30.83
Thiothrix	0.86	0.14	0.42	4.39	0.67	31.5
Lysobacter	0.7	0	0.41	7.37	0.65	32.15
Rhodoluna	0.39	1.09	0.41	1.62	0.64	32.79
Schlegelella	0.67	0	0.39	8.82	0.62	33.41
Pleomorphomonas	0.66	0	0.39	2.18	0.62	34.03
Cupriavidus	0.77	0.14	0.37	3.26	0.59	34.62
Nostocoida (Actinobacteria)	0.79	0.18	0.36	2.89	0.57	35.18
Simplicispira	0.81	0.2	0.36	31.36	0.57	35.75
Flectobacillus	0.84	1.07	0.35	2.07	0.55	36.31
Anaerovorax	0.59	0	0.35	8.13	0.55	36.85
Perlucidibaca	0.64	0.1	0.32	1.71	0.5	37.35
Polynucleobacter	0.9	1.44	0.32	1.12	0.5	37.85
Thiobacillus	0.53	0	0.32	8.82	0.5	38.35
Duganella	0.66	0.14	0.3	3.33	0.48	38.82
Paludibacter	0.5	0	0.3	3.62	0.47	39.29
Prevotella	0.74	0.24	0.29	7.35	0.46	39.75
Ideonella	0.5	0	0.29	13.51	0.46	40.22
Roseburia	0.5	0	0.29	7.37	0.46	40.68
Brachymonas	0.59	0.1	0.29	4.6	0.46	41.13
Ilyobacter	0.49	0	0.29	4.33	0.45	41.58
Methylobacter	0.47	0	0.28	28.04	0.44	42.02
Aquabacterium	0.67	0.2	0.28	28.37	0.43	42.46
Actinotalea	0.46	0	0.27	8.82	0.43	42.89
Denitratisoma	0.45	0	0.27	22.38	0.42	43.31
Leucobacter	0.71	0.27	0.26	4.81	0.41	43.72
Moraxella	0.44	0	0.26	4.86	0.4	44.12
Thermomonas	0.43	0	0.26	7.14	0.4	44.53
Tetrasphaera	0.43	0	0.25	5.27	0.4	44.93
Hydrogenophaga	1.1	1.36	0.25	1.37	0.4	45.32
Legionella	0.42	0	0.25	3.51	0.39	45.72
Methylophilus	0.61	0.2	0.25	1.77	0.39	46.11
Oscillospira	0.42	0	0.25	8.82	0.39	46.5
Arthrobacter	0.42	0	0.25	17.02	0.39	46.89
Nitrosomonas	0.52	0.1	0.25	3.82	0.39	47.28
Variovorax	0.6	0.2	0.24	1.66	0.38	47.66
Pseudorhodoferax	0.4	0	0.23	18.87	0.37	48.03
Prosthecomicrobium	0.39	0	0.23	1.83	0.37	48.4
Fusibacter	0.4	0	0.23	8.7	0.37	48.77
Paenibacillus	0.4	0	0.23	0.87	0.36	49.13
Ochrobactrum	0.39	0	0.23	4.7	0.36	49.49
Roseomonas	0.39	0	0.23	4.7	0.36	49.86
Geobacter	0.38	0	0.22	5.44	0.35	50.21
Kaistia	0.37	0	0.22	1.58	0.35	50.56
Alistipes	0.36	0	0.21	8.39	0.34	50.9
TM7 (genus)	0.61	0.24	0.21	4.22	0.34	51.23
Arcicella	0.41	0.77	0.21	2.39	0.33	51.57
Afipia	0.46	0.1	0.21	1.36	0.33	51.9
Alkanindiges	0.35	0	0.21	10.79	0.33	52.23
Frigovirgula	0.35	0	0.2	5.51	0.32	52.55
Enterococcus	0.34	0	0.2	15.59	0.32	52.87
Herminiimonas	0.34	0	0.2	15.59	0.32	53.19
Subdoligranulum	0.35	0	0.2	3.27	0.32	53.51
Cytophaga	0.43	0.1	0.2	2.11	0.31	53.83
Rickettsiella	0.47	0.14	0.2	1.71	0.31	54.14
Actibacter	0.33	0	0.19	3.28	0.3	54.44
Methylibium	0.33	0	0.19	3.83	0.3	54.74
Streptococcus	0.46	0.14	0.19	1.9	0.3	55.05
Erysipelothrix	0.42	0.1	0.19	2.63	0.3	55.35
Paracoccus	0.32	0	0.19	34.46	0.3	55.65
Holospora	0.32	0	0.19	2.43	0.3	55.95
Giesbergeria	0.45	0.14	0.19	1.71	0.3	56.24
Sphingomonas	0.45	0.14	0.19	1.84	0.29	56.54
Chryseobacterium	0.42	0.1	0.19	2.82	0.29	56.83
Flexibacter	0.55	0.6	0.19	2.4	0.29	57.12
Sterolibacterium	0.31	0	0.19	3.72	0.29	57.42
Catellibacterium	0.31	0	0.19	6.08	0.29	57.71
Desulfobulbus	0.31	0	0.19	6.08	0.29	58
Chitinophaga	0.31	0	0.19	1.41	0.29	58.29
Sulfurimonas	0.31	0	0.18	15.74	0.29	58.58
Cellvibrio	0.31	0.31	0.18	10.9	0.29	58.87
Psychrobacter	0.31	0	0.18	17.61	0.28	59.15
Planktophila	0.6	0.85	0.18	1.09	0.28	59.43
Aminobacter	0.3	0	0.18	1.44	0.28	59.72
Lactobacillus	0.3	0	0.18	4.42	0.28	59.99
Byssovorax	0.3	0	0.17	2.91	0.27	60.27
Acidobacterium	0.39	0.1	0.17	2.23	0.27	60.54
Aquimonas	0.29	0	0.17	37.99	0.27	60.82
Corynebacterium	0.29	0	0.17	37.99	0.27	61.09
Haliea	0.29	0	0.17	37.99	0.27	61.36
Klugiella	0.26	0.47	0.17	1.26	0.27	61.63
Fluviicola	0.34	0.49	0.17	1.66	0.27	61.9
Collinsella	0.29	0	0.17	7.37	0.27	62.17
Azospira	0.52	0.24	0.17	5.24	0.26	62.43
Propionivibrio	0.54	0.57	0.17	2.58	0.26	62.69
Rhodocyclus	0.38	0.1	0.16	2.4	0.26	62.95
Aphanizomenon	0.27	0	0.16	10.79	0.26	63.2
Dialister	0.27	0	0.16	10.79	0.26	63.46
Rhodomicrobium	0.28	0	0.16	3.51	0.25	63.71
Pseudonocardia	0.32	0.59	0.16	1.75	0.25	63.96
Neisseria	0.36	0.1	0.16	2.2	0.25	64.21
Dorea	0.26	0	0.16	4.03	0.24	64.46
Haliscomenobacter	0.26	0	0.15	22.38	0.24	64.7
Kordia	0.26	0	0.15	22.38	0.24	64.94
Rubrivivax	0.36	0.1	0.15	1.83	0.24	65.18
Aquaspirillum	0.5	0.24	0.15	5.49	0.24	65.42
Bradyrhizobium	0.26	0	0.15	2.04	0.24	65.66
Erythromicrobium	0.25	0	0.15	4.86	0.23	65.89
Methylohalobius	0.25	0	0.15	4.86	0.23	66.13
Prochlorococcus	0.33	0.14	0.15	1.56	0.23	66.36
Bacteriovorax	0.25	0	0.15	5.16	0.23	66.59
Fibrobacter	0.25	0	0.15	5.16	0.23	66.83
Thiomicrospira	0.25	0	0.15	5.16	0.23	67.06
Agrobacterium	0.31	0.1	0.15	1.31	0.23	67.29
Catabacter	0.25	0	0.15	26.48	0.23	67.52
Nitrotoga	0.25	0	0.15	26.48	0.23	67.75
Coriobacterium	0.25	0	0.14	2.16	0.23	67.98
Proteus	0.25	0	0.14	2.16	0.23	68.21
Acetivibrio	0.24	0	0.14	1.74	0.22	68.43
Nitratireductor	0.24	0	0.14	1.74	0.22	68.65
Methylocella	0.24	0	0.14	6.45	0.22	68.87
SR1 (genus)	0.24	0	0.14	6.45	0.22	69.1
Riemerella	0.32	0.14	0.14	1.47	0.22	69.32
Levilinea	0.23	0	0.14	2.32	0.22	69.53
Dyella	0.23	0	0.14	3.28	0.22	69.75
Mesorhizobium	0.33	0.1	0.14	1.83	0.22	69.96
Janthinobacterium	0.38	0.14	0.14	1.25	0.22	70.18
Beggiatoa	0.23	0	0.14	8.82	0.22	70.39
Catenulispora	0.23	0	0.14	8.82	0.22	70.61
Marinilabilia	0.23	0	0.14	8.82	0.22	70.82
Parvibaculum	0.23	0	0.14	8.82	0.22	71.04
Arenimonas	0.22	0	0.13	10.79	0.21	71.25
Methyloversatilis	0.22	0	0.13	10.79	0.21	71.46
Microbulbifer	0.22	0	0.13	10.79	0.21	71.66
Novosphingobium	0.37	0.22	0.13	1.22	0.21	71.87
Tolumonas	0.42	0.2	0.13	5.45	0.21	72.08
Catenibacterium	0.22	0	0.13	2.56	0.21	72.28
Cetobacterium	0.22	0	0.13	2.56	0.21	72.49
Phascolarctobacterium	0.22	0	0.13	2.56	0.21	72.69
Thauera	0.49	0.27	0.13	2.25	0.2	72.9
Rheinheimera	0.35	0.55	0.13	1.13	0.2	73.1
Rhizobium	0.55	0.34	0.13	3.27	0.2	73.3
Actinomyces	0.21	0	0.13	4.42	0.2	73.49
Caenispirillum	0.21	0	0.13	4.42	0.2	73.69
Desulforhopalus	0.21	0	0.13	4.42	0.2	73.89
Fusobacterium	0.21	0	0.13	4.42	0.2	74.08
Synergistes	0.21	0	0.13	4.42	0.2	74.28
Kaistella	0.21	0	0.12	2.91	0.19	74.47
Rhodospirillum	0.21	0	0.12	2.91	0.19	74.67
Butyrivibrio	0.21	0	0.12	37.99	0.19	74.86
Cyanothece (genus)	0.21	0	0.12	37.99	0.19	75.06
Hyphomicrobium	0.21	0	0.12	37.99	0.19	75.25
Methylothermus	0.21	0	0.12	37.99	0.19	75.44
Odyssella	0.21	0	0.12	37.99	0.19	75.64
Caryophanon	0.2	0	0.12	2.08	0.19	75.83
Mitsuaria	0.2	0	0.12	2.08	0.19	76.02
Tissierella	0.2	0	0.12	2.08	0.19	76.21
Rhodococcus	0.21	0	0.12	0.87	0.19	76.4
Aquincola	0.3	0.1	0.12	1.26	0.18	76.58
Aeromonas	0.75	0.59	0.12	1.39	0.18	76.77
Anaerophaga	0.19	0	0.11	3.51	0.18	76.95
Shinella	0.19	0	0.11	3.51	0.18	77.13
Massilia	0.34	0.14	0.11	1.15	0.18	77.31
Sphaerotilus	0.32	0.14	0.11	1.29	0.18	77.49
Synechococcus	0.43	0.24	0.11	3.47	0.18	77.66
Paucibacter	0.19	0	0.11	8.82	0.18	77.84
Azospirillum	0.28	0.1	0.11	1.48	0.18	78.01
Spirosoma	0.32	0.14	0.11	1.14	0.17	78.19
Chloroflexus	0.19	0	0.11	2.44	0.17	78.36
Propionibacterium	0.19	0	0.11	2.44	0.17	78.54
Saprospira	0.19	0	0.11	2.44	0.17	78.71
Thermodesulfobium	0.19	0	0.11	2.44	0.17	78.88
Sediminibacterium	0.28	0.1	0.11	1.56	0.17	79.06
Herbaspirillum	0.45	0.27	0.11	2.11	0.17	79.23
Achromobacter	0.67	0.49	0.11	1.14	0.17	79.39
Azonexus	0.18	0	0.1	4.86	0.17	79.56
Caulobacter	0.18	0	0.1	4.86	0.17	79.73
Collimonas	0.18	0	0.1	4.86	0.17	79.89
Gemmatimonas	0.18	0	0.1	4.86	0.17	80.06
Slackia	0.18	0	0.1	4.86	0.17	80.22
Bacillus	0.28	0.1	0.1	1.55	0.16	80.39
Opitutus	0.26	0.1	0.1	1.32	0.16	80.55
Streptomyces	0.23	0.17	0.1	2.19	0.16	80.71
Pedobacter	0.22	0.17	0.1	1.54	0.16	80.87
Lapillicoccus	0.17	0	0.1	0.87	0.16	81.02
Streptosporangium	0.27	0.1	0.1	1.45	0.16	81.18
Citrobacter	0.16	0	0.1	3.28	0.15	81.34
Desulfuromonas	0.16	0	0.1	3.28	0.15	81.49
Magnospira	0.16	0	0.1	3.28	0.15	81.64
Microvirga	0.16	0	0.1	3.28	0.15	81.79
Nitrosovibrio	0.16	0	0.1	3.28	0.15	81.94
Acidaminobacter	0.16	0	0.1	0.87	0.15	82.1
Ancalomicrobium	0.16	0	0.1	0.87	0.15	82.25
Sinorhizobium	0.16	0	0.1	0.87	0.15	82.4
Terrabacter	0.16	0.1	0.1	1.19	0.15	82.55
OP10 (genus)	0.16	0.1	0.1	1.16	0.15	82.7
Acidaminococcus	0.16	0	0.09	10.79	0.15	82.85
Kocuria	0.16	0	0.09	10.79	0.15	83
Lachnobacterium	0.16	0	0.09	10.79	0.15	83.14
Leadbetterella	0.16	0	0.09	10.79	0.15	83.29
Niastella	0.16	0	0.09	10.79	0.15	83.44
Phycicoccus	0.16	0	0.09	10.79	0.15	83.59
Selenomonas	0.16	0	0.09	10.79	0.15	83.73
Succinivibrio	0.16	0	0.09	10.79	0.15	83.88
Terrimonas	0.16	0	0.09	10.79	0.15	84.03
Sporichthya	0.29	0.36	0.09	1.22	0.15	84.17
Caldilinea	0.15	0	0.09	0.87	0.14	84.31
Succinispira	0	0.14	0.09	0.87	0.14	84.45
Marinithermus	0.06	0.14	0.09	1.17	0.14	84.59
Prosthecobacter	0.14	0	0.09	0.87	0.14	84.72
Burkholderia	0.23	0.1	0.09	1.21	0.14	84.86
Desulfocapsa	0.2	0.14	0.09	1.2	0.13	84.99
OD1 (genus)	0.19	0.14	0.08	1.79	0.13	85.12
Pseudoruegeria	0.2	0.1	0.08	1.46	0.13	85.26
Sulfurospirillum	0.34	0.2	0.08	1.83	0.13	85.39
Algoriphagus	0.21	0.14	0.08	1.42	0.13	85.52
Crocinitomix	0.19	0.14	0.08	1.57	0.13	85.65
Lactococcus	0.1	0.14	0.08	1.14	0.13	85.78
Brevundimonas	0.11	0.14	0.08	1.06	0.13	85.91
Acetobacterium	0.14	0.1	0.08	1.12	0.13	86.03
Leptolyngbya	0	0.14	0.08	0.87	0.13	86.16
Planktoluna	0	0.14	0.08	0.87	0.13	86.29
Aeromicrobium	0.13	0	0.08	8.82	0.12	86.41
Chitinibacter	0.13	0	0.08	8.82	0.12	86.53
Cytophagales	0.13	0	0.08	8.82	0.12	86.66
Desulfobacterium (Desulfobulbaceae)	0.13	0	0.08	8.82	0.12	86.78
Desulforhabdus	0.13	0	0.08	8.82	0.12	86.91
Desulfotomaculum	0.13	0	0.08	8.82	0.12	87.03
Frigoribacterium	0.13	0	0.08	8.82	0.12	87.15
Halorhodospira	0.13	0	0.08	8.82	0.12	87.28
Leptospira	0.13	0	0.08	8.82	0.12	87.4
Nitrospira	0.13	0	0.08	8.82	0.12	87.53
Pedomicrobium	0.13	0	0.08	8.82	0.12	87.65
Sphingopyxis	0.13	0	0.08	8.82	0.12	87.78
Tessaracoccus	0.13	0	0.08	8.82	0.12	87.9
Atopostipes	0.12	0	0.07	0.87	0.12	88.02
Chrysochromulina	0.12	0	0.07	0.87	0.12	88.14
Desulfomicrobium	0.12	0	0.07	0.87	0.12	88.25
Emticicia	0.12	0	0.07	0.87	0.12	88.37
Hylemonella	0.12	0	0.07	0.87	0.12	88.49
Patulibacter	0.12	0	0.07	0.87	0.12	88.61
Undibacterium	0.12	0	0.07	0.87	0.12	88.72
Leifsonia	0.22	0.1	0.07	1.05	0.11	88.84
Aquicella	0.12	0	0.07	0.87	0.11	88.95
Aureispira	0.12	0	0.07	0.87	0.11	89.06
Derxia	0.12	0	0.07	0.87	0.11	89.17
Dokdonella	0.12	0	0.07	0.87	0.11	89.29
Escherichia	0.12	0	0.07	0.87	0.11	89.4
Methylococcus	0.12	0	0.07	0.87	0.11	89.51
Ornithinicoccus	0.12	0	0.07	0.87	0.11	89.62
Papillibacter	0.12	0	0.07	0.87	0.11	89.74
Rickettsia	0.12	0	0.07	0.87	0.11	89.85
Sphingobium	0.12	0	0.07	0.87	0.11	89.96
Sutterella	0.12	0	0.07	0.87	0.11	90.07
Groups jan & july
Average dissimilarity = 60,13
	Group jan	Group july
Species	Av.Abund	Av.Abund	Av.Diss	Diss/SD	Contrib%	Cum.%
Limnohabitans	0.44	4.25	2.08	3.81	3.46	3.46
Anabaena	0.69	4.41	2.03	2.36	3.37	6.83
Propionivibrio	0.54	2.78	1.22	2.05	2.03	8.86
Klugiella	0.26	2.16	1.04	2.13	1.73	10.59
Leptothrix	2.45	0.56	1.03	3.36	1.72	12.31
Arcobacter	2.02	0.51	0.83	8.82	1.38	13.68
Pseudomonas	2.17	0.71	0.8	4.28	1.33	15.01
Rhodoferax	2.77	1.34	0.78	13.53	1.29	16.3
Albidiferax	1.49	0.08	0.77	8.39	1.29	17.59
Flavobacterium	3.75	4.22	0.75	2.47	1.25	18.84
Faecalibacterium	1.32	0.05	0.69	6.23	1.14	19.98
Dechloromonas	2.33	1.09	0.68	3.09	1.12	21.1
Rhodoluna	0.39	1.49	0.6	3.04	1	22.1
Eubacterium	1.46	0.49	0.52	4.75	0.87	22.98
Ruminococcus	1.12	0.19	0.5	3.81	0.84	23.81
Acinetobacter	1.33	0.41	0.5	2.92	0.83	24.64
Acidovorax	1.34	0.43	0.49	7.26	0.82	25.47
Clostridium	1.22	0.34	0.48	6.18	0.8	26.26
Planktoluna	0	0.85	0.47	30.82	0.77	27.04
Uliginosibacterium	0.84	0	0.47	1.7	0.77	27.81
Malikia	0.65	1.5	0.46	0.9	0.77	28.58
Polaromonas	0.83	0.04	0.43	3.9	0.72	29.3
Xanthobacter	0.86	0.07	0.43	2.38	0.72	30.02
Nostocoida (Actinobacteria)	0.79	0	0.43	8.03	0.72	30.74
Flectobacillus	0.84	0.05	0.43	8.38	0.71	31.45
Polynucleobacter	0.9	1.61	0.39	2.2	0.65	32.09
Prevotella	0.74	0.04	0.38	10.76	0.64	32.73
Thiothrix	0.86	0.17	0.37	8.37	0.62	33.35
Bacteroides	1.19	0.51	0.37	2.77	0.62	33.97
Trichococcus	0.81	0.15	0.36	8.04	0.6	34.57
Duganella	0.66	0	0.36	64.61	0.6	35.17
Lysobacter	0.7	0.08	0.34	4.79	0.57	35.74
Pleomorphomonas	0.66	0.04	0.34	2.06	0.56	36.3
Microbacterium	1.02	0.41	0.33	6.75	0.55	36.86
Aeromonas	0.75	0.16	0.32	5.63	0.53	37.39
Aquabacterium	0.67	0.09	0.32	5.87	0.53	37.92
Simplicispira	0.81	0.23	0.32	6.3	0.53	38.44
Xanthomonas	1.19	0.61	0.31	6.39	0.52	38.96
Zoogloea	0.83	0.26	0.31	4.13	0.51	39.47
Methylophilus	0.61	0.08	0.29	5.95	0.49	39.96
Anaerovorax	0.59	0.07	0.28	4.94	0.47	40.43
Roseburia	0.5	0	0.27	7.38	0.45	40.88
Nitrosomonas	0.52	0.04	0.26	10.06	0.44	41.32
Cupriavidus	0.77	0.3	0.25	3.8	0.42	41.74
Actinotalea	0.46	0	0.25	9.24	0.42	42.16
Thiobacillus	0.53	0.08	0.25	4.41	0.41	42.58
Ilyobacter	0.49	0.04	0.24	3.68	0.4	42.98
Perlucidibaca	0.64	0.19	0.24	1.38	0.4	43.38
Schlegelella	0.67	0.23	0.24	3.92	0.4	43.78
Moraxella	0.44	0	0.24	4.84	0.39	44.17
Variovorax	0.6	0.16	0.24	4.95	0.39	44.56
Paludibacter	0.5	0.08	0.23	2.64	0.38	44.95
Arthrobacter	0.42	0	0.23	19.77	0.38	45.33
Chryseobacterium	0.42	0	0.23	19.77	0.38	45.71
Flexibacter	0.55	0.42	0.23	2.19	0.38	46.08
Afipia	0.46	0.04	0.23	1.76	0.37	46.46
Streptococcus	0.46	0.05	0.22	6	0.37	46.83
Leadbetterella	0.16	0.51	0.22	0.99	0.37	47.2
Denitratisoma	0.45	0.05	0.22	6.17	0.36	47.56
Herbaspirillum	0.45	0.05	0.22	6.17	0.36	47.92
Fusibacter	0.4	0	0.22	8.75	0.36	48.28
Leucobacter	0.71	0.32	0.21	14.1	0.36	48.63
Paenibacillus	0.4	0	0.21	0.87	0.35	48.99
Rhodobacter	1.08	0.76	0.21	1.14	0.35	49.34
Aquaspirillum	0.5	0.11	0.21	2.93	0.35	49.69
Tolumonas	0.42	0.04	0.21	6.16	0.35	50.04
Erysipelothrix	0.42	0.04	0.21	7.96	0.35	50.38
Janthinobacterium	0.38	0	0.21	3.97	0.34	50.73
Kaistia	0.37	0	0.21	1.58	0.34	51.07
Tetrasphaera	0.43	0.05	0.2	3.61	0.34	51.41
Cytophaga	0.43	0.07	0.2	2.85	0.33	51.74
Alistipes	0.36	0	0.2	8.42	0.33	52.07
Legionella	0.42	0.07	0.19	2.55	0.32	52.39
Rubrivivax	0.36	0	0.19	4.84	0.32	52.72
Brachymonas	0.59	0.24	0.19	4.36	0.32	53.04
Alkanindiges	0.35	0	0.19	10.94	0.32	53.36
Frigovirgula	0.35	0	0.19	5.49	0.31	53.67
Enterococcus	0.34	0	0.19	16.35	0.31	53.98
Subdoligranulum	0.35	0	0.19	3.25	0.31	54.3
Sphaerotilus	0.32	0.34	0.19	3.83	0.31	54.61
Acidobacterium	0.39	0.05	0.18	4.09	0.3	54.91
Pseudorhodoferax	0.4	0.07	0.18	4.27	0.3	55.21
Comamonas	0.36	0.04	0.18	5.24	0.29	55.51
Roseomonas	0.39	0.07	0.18	2.94	0.29	55.8
Paracoccus	0.32	0	0.18	86.36	0.29	56.09
Spirosoma	0.32	0	0.18	86.36	0.29	56.38
Holospora	0.32	0	0.17	2.42	0.29	56.68
Oscillospira	0.42	0.11	0.17	2.35	0.28	56.96
Agrobacterium	0.31	0	0.17	1.41	0.28	57.24
Chitinophaga	0.31	0	0.17	1.41	0.28	57.53
Methylobacter	0.47	0.16	0.17	4.71	0.28	57.81
Sporichthya	0.29	0.59	0.17	2.83	0.28	58.09
Pseudonocardia	0.32	0.61	0.17	0.91	0.28	58.36
Psychrobacter	0.31	0	0.17	18.85	0.28	58.64
Aminobacter	0.3	0	0.16	1.44	0.27	58.91
Lactobacillus	0.3	0	0.16	4.49	0.27	59.19
Ideonella	0.5	0.2	0.16	8.94	0.27	59.45
Geobacter	0.38	0.09	0.16	2.48	0.27	59.72
Herminiimonas	0.34	0.05	0.16	4.4	0.26	59.98
Massilia	0.34	0.05	0.16	3.59	0.26	60.24
Collinsella	0.29	0	0.16	7.38	0.26	60.5
Prosthecomicrobium	0.39	0.24	0.16	1.35	0.26	60.76
TM7 (genus)	0.61	0.32	0.16	1.85	0.26	61.02
Ralstonia	0	0.28	0.15	1.63	0.26	61.28
Ochrobactrum	0.39	0.11	0.15	1.9	0.26	61.53
Fluviicola	0.34	0.28	0.15	4.19	0.25	61.79
Thauera	0.49	0.22	0.15	2.49	0.25	62.03
Dialister	0.27	0	0.15	10.94	0.25	62.28
Sulfurimonas	0.31	0.04	0.15	5.85	0.25	62.53
Hydrogenophaga	1.1	0.83	0.15	2.3	0.25	62.78
Rhodocyclus	0.38	0.11	0.15	2.12	0.25	63.02
Methylocaldum	0	0.27	0.15	6.02	0.24	63.26
Azospira	0.52	0.25	0.15	1.88	0.24	63.51
Dorea	0.26	0	0.14	4.01	0.24	63.75
Giesbergeria	0.45	0.19	0.14	1.7	0.24	63.98
Haliscomenobacter	0.26	0	0.14	25.63	0.24	64.22
Actibacter	0.33	0.07	0.14	2.12	0.24	64.46
Sterolibacterium	0.31	0.05	0.14	2.53	0.24	64.69
Prochlorococcus	0.33	0.07	0.14	1.17	0.23	64.92
Bradyrhizobium	0.26	0	0.14	2.03	0.23	65.15
Aquiluna	0	0.25	0.14	0.87	0.23	65.38
Bacteriovorax	0.25	0	0.14	5.27	0.23	65.61
Fibrobacter	0.25	0	0.14	5.27	0.23	65.84
Thiomicrospira	0.25	0	0.14	5.27	0.23	66.06
Rasbo	0.25	0	0.14	2.77	0.23	66.29
Catabacter	0.25	0	0.13	39.15	0.22	66.51
Coriobacterium	0.25	0	0.13	2.15	0.22	66.73
Proteus	0.25	0	0.13	2.15	0.22	66.95
Rickettsia	0.12	0.28	0.13	1.35	0.22	67.17
Arcicella	0.41	0.46	0.13	2.74	0.22	67.39
Byssovorax	0.3	0.05	0.13	1.99	0.22	67.61
Haliea	0.29	0.05	0.13	3.85	0.22	67.83
Acetivibrio	0.24	0	0.13	1.75	0.22	68.05
Methylocella	0.24	0	0.13	6.45	0.22	68.26
Beggiatoa	0.23	0	0.13	9.24	0.21	68.47
Marinilabilia	0.23	0	0.13	9.24	0.21	68.68
Azospirillum	0.28	0.05	0.13	2.94	0.21	68.89
Aquincola	0.3	0.07	0.12	1.77	0.21	69.09
Arenimonas	0.22	0	0.12	10.94	0.2	69.3
Methyloversatilis	0.22	0	0.12	10.94	0.2	69.5
Microbulbifer	0.22	0	0.12	10.94	0.2	69.7
Planktophila	0.6	0.83	0.12	2.2	0.2	69.91
Synechococcus	0.43	0.21	0.12	7.27	0.2	70.11
Catenibacterium	0.22	0	0.12	2.55	0.2	70.31
Cetobacterium	0.22	0	0.12	2.55	0.2	70.51
Phascolarctobacterium	0.22	0	0.12	2.55	0.2	70.71
Aphanizomenon	0.27	0.05	0.12	3.26	0.2	70.91
Sphingobacterium	0.27	0.05	0.12	3.26	0.2	71.11
Rhizobium	0.55	0.33	0.12	1.6	0.2	71.3
Desulfobulbus	0.31	0.22	0.12	1.8	0.2	71.5
Mesorhizobium	0.33	0.5	0.12	1.04	0.2	71.7
Neisseria	0.36	0.15	0.12	2.6	0.19	71.89
Actinomyces	0.21	0	0.12	4.49	0.19	72.08
Algoriphagus	0.21	0	0.12	4.49	0.19	72.27
Caenispirillum	0.21	0	0.12	4.49	0.19	72.47
Desulforhopalus	0.21	0	0.12	4.49	0.19	72.66
Fusobacterium	0.21	0	0.12	4.49	0.19	72.85
Synergistes	0.21	0	0.12	4.49	0.19	73.04
Kaistella	0.21	0	0.11	2.9	0.19	73.23
Rhodospirillum	0.21	0	0.11	2.9	0.19	73.42
Butyrivibrio	0.21	0	0.11	113.19	0.19	73.61
Cyanothece (genus)	0.21	0	0.11	113.19	0.19	73.8
Hyphomicrobium	0.21	0	0.11	113.19	0.19	73.98
Caryophanon	0.2	0	0.11	2.09	0.19	74.17
Mitsuaria	0.2	0	0.11	2.09	0.19	74.36
Tissierella	0.2	0	0.11	2.09	0.19	74.54
Rhodococcus	0.21	0.15	0.11	1.99	0.18	74.73
Thermomonas	0.43	0.23	0.11	1.96	0.18	74.91
Riemerella	0.32	0.15	0.11	1.21	0.18	75.1
Anaerophaga	0.19	0	0.11	3.5	0.18	75.27
Shinella	0.19	0	0.11	3.5	0.18	75.45
Dyella	0.23	0.04	0.11	2.37	0.17	75.62
Methylovorus	0	0.19	0.1	0.87	0.17	75.8
Nostocoida type II	0	0.19	0.1	1.44	0.17	75.97
Paucibacter	0.19	0	0.1	9.24	0.17	76.14
Vitreoscilla	0	0.19	0.1	0.87	0.17	76.31
Chloroflexus	0.19	0	0.1	2.45	0.17	76.48
Propionibacterium	0.19	0	0.1	2.45	0.17	76.65
Saprospira	0.19	0	0.1	2.45	0.17	76.82
Thermodesulfobium	0.19	0	0.1	2.45	0.17	76.99
Aquimonas	0.29	0.11	0.1	1.47	0.17	77.16
Nitrotoga	0.25	0.07	0.1	2.37	0.16	77.32
Sphingomonas	0.45	0.27	0.1	1.45	0.16	77.48
Azonexus	0.18	0	0.1	4.84	0.16	77.64
Gemmatimonas	0.18	0	0.1	4.84	0.16	77.8
Slackia	0.18	0	0.1	4.84	0.16	77.96
Corynebacterium	0.29	0.31	0.1	8.45	0.16	78.12
Methylohalobius	0.25	0.08	0.1	1.69	0.16	78.28
Rhodomicrobium	0.28	0.13	0.09	1.36	0.16	78.44
Methylibium	0.33	0.36	0.09	1.68	0.16	78.59
Lapillicoccus	0.17	0	0.09	0.87	0.15	78.75
Isosphaera	0.21	0.04	0.09	3.85	0.15	78.9
Citrobacter	0.16	0	0.09	3.32	0.15	79.05
Microvirga	0.16	0	0.09	3.32	0.15	79.2
Acidaminobacter	0.16	0	0.09	0.87	0.15	79.35
Ancalomicrobium	0.16	0	0.09	0.87	0.15	79.49
OP10 (genus)	0.16	0	0.09	0.87	0.15	79.64
Sinorhizobium	0.16	0	0.09	0.87	0.15	79.79
Mycobacterium	0	0.16	0.09	0.87	0.15	79.94
Vogesella	0	0.16	0.09	2.6	0.15	80.09
Terrabacter	0.16	0.07	0.09	1.22	0.15	80.23
Acidaminococcus	0.16	0	0.09	10.94	0.14	80.37
Kocuria	0.16	0	0.09	10.94	0.14	80.52
Lachnobacterium	0.16	0	0.09	10.94	0.14	80.66
Niastella	0.16	0	0.09	10.94	0.14	80.81
Phycicoccus	0.16	0	0.09	10.94	0.14	80.95
Selenomonas	0.16	0	0.09	10.94	0.14	81.09
Succinivibrio	0.16	0	0.09	10.94	0.14	81.24
Terrimonas	0.16	0	0.09	10.94	0.14	81.38
Leifsonia	0.22	0.07	0.09	1.98	0.14	81.52
Acidothermus	0.06	0.22	0.09	2.07	0.14	81.66
Sulfurospirillum	0.34	0.19	0.09	1.83	0.14	81.81
Crocinitomix	0.19	0.04	0.08	2.17	0.14	81.95
Methylothermus	0.21	0.05	0.08	2.46	0.14	82.09
Nitrincola	0	0.15	0.08	0.87	0.14	82.22
Achromobacter	0.67	0.51	0.08	4.49	0.14	82.36
Catellibacterium	0.31	0.16	0.08	1.94	0.14	82.5
Pseudorhodobacter	0.37	0.28	0.08	1.42	0.14	82.64
Novosphingobium	0.37	0.34	0.08	2.64	0.13	82.77
Curvibacter	1.04	1.07	0.08	1.13	0.13	82.91
Caldilinea	0.15	0	0.08	0.87	0.13	83.04
Prosthecobacter	0.14	0	0.08	0.87	0.13	83.17
Catenulispora	0.23	0.09	0.08	1.44	0.13	83.3
Desulfocapsa	0.2	0.11	0.08	1.41	0.13	83.43
Pseudoruegeria	0.2	0.11	0.08	1.41	0.13	83.56
OD1 (genus)	0.19	0.05	0.08	1.66	0.13	83.69
Collimonas	0.18	0.04	0.08	2.4	0.13	83.82
SR1 (genus)	0.24	0.11	0.08	1.14	0.12	83.94
Opitutus	0.26	0.15	0.08	1.35	0.12	84.07
Nitratireductor	0.24	0.15	0.08	1.36	0.12	84.19
Acetobacterium	0.14	0.11	0.08	1.07	0.12	84.32
Vibrio	0.07	0.21	0.07	1.74	0.12	84.44
Aeromicrobium	0.13	0	0.07	9.24	0.12	84.56
Chitinibacter	0.13	0	0.07	9.24	0.12	84.68
Cytophagales	0.13	0	0.07	9.24	0.12	84.8
Desulfotomaculum	0.13	0	0.07	9.24	0.12	84.92
Frigoribacterium	0.13	0	0.07	9.24	0.12	85.04
Halorhodospira	0.13	0	0.07	9.24	0.12	85.17
Leptospira	0.13	0	0.07	9.24	0.12	85.29
Pedomicrobium	0.13	0	0.07	9.24	0.12	85.41
Sphingopyxis	0.13	0	0.07	9.24	0.12	85.53
Burkholderia	0.23	0.33	0.07	1.36	0.12	85.64
Atopostipes	0.12	0	0.07	0.87	0.11	85.76
Chrysochromulina	0.12	0	0.07	0.87	0.11	85.87
Emticicia	0.12	0	0.07	0.87	0.11	85.99
Patulibacter	0.12	0	0.07	0.87	0.11	86.1
Undibacterium	0.12	0	0.07	0.87	0.11	86.22
Levilinea	0.23	0.19	0.07	1.24	0.11	86.33
Desulfuromonas	0.16	0.04	0.07	1.92	0.11	86.44
Desulfomicrobium	0.12	0.05	0.07	1.2	0.11	86.56
Hylemonella	0.12	0.05	0.07	1.2	0.11	86.67
Derxia	0.12	0.08	0.07	1.2	0.11	86.78
Ornithinicoccus	0.12	0.07	0.07	1.24	0.11	86.89
Sphingobium	0.12	0.04	0.07	1.16	0.11	87
Victivallis	0.07	0.12	0.07	1.23	0.11	87.11
Aquicella	0.12	0	0.07	0.87	0.11	87.22
Aureispira	0.12	0	0.07	0.87	0.11	87.33
Dokdonella	0.12	0	0.07	0.87	0.11	87.44
Escherichia	0.12	0	0.07	0.87	0.11	87.55
Methylococcus	0.12	0	0.07	0.87	0.11	87.66
Papillibacter	0.12	0	0.07	0.87	0.11	87.77
Sutterella	0.12	0	0.07	0.87	0.11	87.88
Thalassospira	0.12	0	0.07	0.87	0.11	87.99
Rickettsiella	0.47	0.51	0.06	1.22	0.11	88.1
Brevundimonas	0.11	0.19	0.06	1.06	0.1	88.2
Polyangium	0.11	0.15	0.06	1.18	0.1	88.3
Odyssella	0.21	0.11	0.06	0.95	0.1	88.39
Magnospira	0.16	0.11	0.06	1.38	0.1	88.49
Leptotrichia	0.09	0.11	0.06	1.03	0.1	88.59
Lewinella	0.09	0.11	0.06	1.03	0.1	88.69
Microthrix	0.09	0.11	0.06	1.03	0.1	88.79
Rhodoplanes	0.09	0.11	0.06	1.03	0.1	88.89
Saccharospirillum	0.06	0.11	0.06	1.19	0.1	88.98
Oscillatoria	0	0.11	0.06	0.87	0.1	89.08
Rhodopseudomonas	0	0.11	0.06	0.87	0.1	89.18
Thermomicrobium	0.1	0.15	0.06	1.3	0.1	89.28
Crenothrix	0.11	0.08	0.06	1.13	0.1	89.38
Gloeothece	0.11	0.08	0.06	1.13	0.1	89.47
Bacillus	0.28	0.17	0.06	2.14	0.1	89.57
Nocardioides	0.11	0.05	0.06	1.24	0.1	89.66
Pelobacter	0.11	0.04	0.06	1.2	0.1	89.76
Acidisphaera	0.11	0	0.06	0.87	0.09	89.85
Barnesiella	0.11	0	0.06	0.87	0.09	89.95
Ferrovum	0.11	0	0.06	0.87	0.09	90.04
Groups april & july
Average dissimilarity = 47,69
	Group april	Group july
Species	Av.Abund	Av.Abund	Av.Diss	Diss/SD	Contrib%	Cum.%
Malikia	5.16	1.5	3.4	2.18	7.12	7.12
Anabaena	1.63	4.41	2.58	1.31	5.41	12.53
Limnohabitans	1.59	4.25	2.45	2.26	5.15	17.68
Propionivibrio	0.57	2.78	2.03	1.92	4.26	21.94
Flavobacterium	6.4	4.22	1.99	1.37	4.18	26.12
Klugiella	0.47	2.16	1.56	1.78	3.28	29.39
Flectobacillus	1.07	0.05	0.95	1.43	1.99	31.38
Curvibacter	2.09	1.07	0.93	3.58	1.95	33.33
Planktoluna	0.14	0.85	0.66	3.81	1.38	34.72
Dechloromonas	0.45	1.09	0.59	1.53	1.24	35.95
Xanthomonas	0	0.61	0.56	7.23	1.18	37.13
Rhodoluna	1.09	1.49	0.51	1.4	1.07	38.2
Hydrogenophaga	1.36	0.83	0.5	1.05	1.04	39.24
Leadbetterella	0	0.51	0.47	1.1	0.99	40.23
Flexibacter	0.6	0.42	0.42	1.32	0.88	41.11
Rhodobacter	0.34	0.76	0.42	1.16	0.87	41.98
Aeromonas	0.59	0.16	0.39	2.15	0.83	42.8
Polynucleobacter	1.44	1.61	0.38	1.19	0.79	43.6
Mesorhizobium	0.1	0.5	0.37	1.46	0.78	44.38
Rhodoferax	1.51	1.34	0.37	2.16	0.78	45.16
Fluviicola	0.49	0.28	0.36	1.52	0.75	45.9
Rickettsiella	0.14	0.51	0.35	1.81	0.73	46.63
Methylibium	0	0.36	0.33	1.81	0.69	47.32
Sphaerotilus	0.14	0.34	0.31	1.25	0.66	47.98
Arcicella	0.77	0.46	0.31	1.27	0.65	48.63
Planktophila	0.85	0.83	0.28	3.5	0.59	49.22
Cellvibrio	0.31	0.24	0.28	2.58	0.59	49.81
Corynebacterium	0	0.31	0.28	1.52	0.59	50.41
Pseudonocardia	0.59	0.61	0.28	1.87	0.59	50.99
Pseudomonas	0.56	0.71	0.26	1.7	0.55	51.55
Ralstonia	0	0.28	0.26	1.63	0.54	52.09
Microbacterium	0.28	0.41	0.26	1.69	0.54	52.63
Rickettsia	0	0.28	0.26	1.19	0.54	53.17
Leptothrix	0.65	0.56	0.25	1.17	0.53	53.7
Parvibaculum	0	0.27	0.25	7.23	0.53	54.23
Methylocaldum	0	0.27	0.25	5.98	0.52	54.74
Kordia	0	0.26	0.24	4.89	0.5	55.25
Albidiferax	0.34	0.08	0.24	2.61	0.5	55.75
Rheinheimera	0.55	0.3	0.24	1.34	0.5	56.25
Aquiluna	0.1	0.25	0.23	1.24	0.48	56.73
Novosphingobium	0.22	0.34	0.23	1.3	0.47	57.2
Rasbo	0.24	0	0.22	3.86	0.47	57.67
Prosthecomicrobium	0	0.24	0.22	0.87	0.46	58.13
Sediminibacterium	0.1	0.34	0.22	1.85	0.46	58.6
Acinetobacter	0.31	0.41	0.22	2.04	0.46	59.06
Comamonas	0.27	0.04	0.22	2.19	0.46	59.52
Erythromicrobium	0	0.24	0.22	3.06	0.46	59.98
Sporichthya	0.36	0.59	0.22	1.23	0.45	60.43
Burkholderia	0.1	0.33	0.21	1.32	0.44	60.87
Schlegelella	0	0.23	0.21	2.6	0.44	61.31
Thermomonas	0	0.23	0.21	2.6	0.44	61.75
Bacteroides	0.34	0.51	0.2	1.18	0.42	62.18
Desulfobulbus	0	0.22	0.2	0.87	0.42	62.59
Herbaspirillum	0.27	0.05	0.2	2.31	0.41	63.01
Vibrio	0	0.21	0.19	18.7	0.4	63.41
Prevotella	0.24	0.04	0.19	2.73	0.4	63.81
Ideonella	0	0.2	0.19	11.16	0.39	64.19
Variovorax	0.2	0.16	0.18	2.78	0.37	64.57
Methylovorus	0	0.19	0.18	0.87	0.37	64.94
Methylophilus	0.2	0.08	0.18	1.22	0.37	65.31
Cupriavidus	0.14	0.3	0.18	1.25	0.37	65.68
Levilinea	0	0.19	0.18	1.44	0.37	66.04
Nostocoida type II	0	0.19	0.18	1.44	0.37	66.41
Sphingomonas	0.14	0.27	0.17	1.4	0.37	66.78
Vitreoscilla	0	0.19	0.17	0.87	0.36	67.14
Acidovorax	0.62	0.43	0.17	1.52	0.36	67.49
Sphingobacterium	0.24	0.05	0.17	2.61	0.36	67.85
Zoogloea	0.1	0.26	0.17	1.43	0.36	68.2
Nostocoida (Actinobacteria)	0.18	0	0.17	0.87	0.35	68.56
Streptomyces	0.17	0.32	0.16	0.95	0.34	68.9
Pedobacter	0.17	0.19	0.16	3.86	0.33	69.22
Mycobacterium	0	0.16	0.15	0.87	0.31	69.54
Catellibacterium	0	0.16	0.15	2.6	0.31	69.85
Caulobacter	0	0.16	0.15	2.6	0.31	70.16
Methylobacter	0	0.16	0.15	2.6	0.31	70.47
Vogesella	0	0.16	0.15	2.6	0.31	70.78
Tolumonas	0.2	0.04	0.15	3.59	0.31	71.1
Giesbergeria	0.14	0.19	0.14	1.21	0.3	71.39
Perlucidibaca	0.1	0.19	0.14	1.42	0.3	71.69
Nitrincola	0	0.15	0.14	0.87	0.29	71.98
Ruminococcus	0.1	0.19	0.14	1.54	0.29	72.28
Streptosporangium	0.1	0.21	0.14	1.58	0.29	72.57
Pseudorhodobacter	0.27	0.28	0.14	1.88	0.29	72.86
Brachymonas	0.1	0.24	0.14	1.36	0.29	73.15
Duganella	0.14	0	0.14	0.87	0.29	73.43
Janthinobacterium	0.14	0	0.14	0.87	0.29	73.72
Succinispira	0.14	0	0.14	0.87	0.29	74.01
Faecalibacterium	0.14	0.05	0.14	1.17	0.28	74.29
Massilia	0.14	0.05	0.14	1.17	0.28	74.57
OD1 (genus)	0.14	0.05	0.14	1.17	0.28	74.86
Prochlorococcus	0.14	0.07	0.13	1.2	0.28	75.14
Nitratireductor	0	0.15	0.13	1.81	0.28	75.42
Polyangium	0	0.15	0.13	1.81	0.28	75.7
Rhodococcus	0	0.15	0.13	1.81	0.28	75.98
Thermomicrobium	0	0.15	0.13	1.81	0.28	76.27
Trichococcus	0	0.15	0.13	1.81	0.28	76.55
Marinithermus	0.14	0.09	0.13	1.16	0.28	76.83
Arcobacter	0.51	0.51	0.13	2.57	0.28	77.11
Aquaspirillum	0.24	0.11	0.13	1.19	0.28	77.39
Riemerella	0.14	0.15	0.13	1.78	0.28	77.66
Thiothrix	0.14	0.17	0.13	2.52	0.28	77.94
Brevundimonas	0.14	0.19	0.13	1.89	0.27	78.21
Desulfocapsa	0.14	0.11	0.13	1.07	0.26	78.47
Streptococcus	0.14	0.05	0.12	1.22	0.26	78.73
Crocinitomix	0.14	0.04	0.12	1.14	0.26	78.99
Achromobacter	0.49	0.51	0.12	2.75	0.26	79.25
Algoriphagus	0.14	0	0.12	0.87	0.26	79.51
Lactococcus	0.14	0	0.12	0.87	0.26	79.77
Leptolyngbya	0.14	0	0.12	0.87	0.26	80.02
Spirosoma	0.14	0	0.12	0.87	0.26	80.28
Rhodomicrobium	0	0.13	0.12	0.87	0.26	80.54
Acidothermus	0.1	0.22	0.11	1.04	0.23	80.77
Azospira	0.24	0.25	0.11	2.64	0.23	81
Victivallis	0	0.12	0.11	0.87	0.23	81.24
TM7 (genus)	0.24	0.32	0.11	1.26	0.23	81.47
Rhizobium	0.34	0.33	0.11	1.98	0.23	81.69
Aquabacterium	0.2	0.09	0.1	1.16	0.22	81.91
Thauera	0.27	0.22	0.1	1.35	0.21	82.13
Neisseria	0.1	0.15	0.1	1.28	0.21	82.34
Pseudoruegeria	0.1	0.11	0.1	0.92	0.21	82.55
Acetobacterium	0.1	0.11	0.1	0.95	0.21	82.75
Rhodocyclus	0.1	0.11	0.1	0.92	0.21	82.96
Aquimonas	0	0.11	0.1	0.87	0.21	83.17
Leptotrichia	0	0.11	0.1	0.87	0.21	83.38
Lewinella	0	0.11	0.1	0.87	0.21	83.59
Magnospira	0	0.11	0.1	0.87	0.21	83.79
Microthrix	0	0.11	0.1	0.87	0.21	84
Ochrobactrum	0	0.11	0.1	0.87	0.21	84.21
Odyssella	0	0.11	0.1	0.87	0.21	84.42
Oscillatoria	0	0.11	0.1	0.87	0.21	84.63
Oscillospira	0	0.11	0.1	0.87	0.21	84.83
Rhodoplanes	0	0.11	0.1	0.87	0.21	85.04
Rhodopseudomonas	0	0.11	0.1	0.87	0.21	85.25
Saccharospirillum	0	0.11	0.1	0.87	0.21	85.46
SR1 (genus)	0	0.11	0.1	0.87	0.21	85.66
Opitutus	0.1	0.15	0.1	1.28	0.21	85.87
Bacillus	0.1	0.17	0.1	1.28	0.2	86.07
Agrobacterium	0.1	0	0.1	0.87	0.2	86.28
Chryseobacterium	0.1	0	0.1	0.87	0.2	86.48
Lentisphaera	0.1	0	0.1	0.87	0.2	86.68
Uliginosibacterium	0.1	0	0.1	0.87	0.2	86.89
Alcaligenes	0.1	0.04	0.1	1.17	0.2	87.09
Chelatococcus	0.1	0.04	0.1	1.17	0.2	87.29
Desulfovibrio	0.1	0.04	0.1	1.17	0.2	87.49
Isosphaera	0.1	0.04	0.1	1.17	0.2	87.69
Nitrosomonas	0.1	0.04	0.1	1.17	0.2	87.89
Leifsonia	0.1	0.07	0.09	1.16	0.2	88.09
Aquincola	0.1	0.07	0.09	1.17	0.19	88.27
Cytophaga	0.1	0.07	0.09	1.17	0.19	88.46
Terrabacter	0.1	0.07	0.09	1.17	0.19	88.65
Acidobacterium	0.1	0.05	0.09	1.24	0.19	88.83
Azospirillum	0.1	0.05	0.09	1.24	0.19	89.02
Thermovirga	0.1	0.05	0.09	1.24	0.19	89.2
Afipia	0.1	0.04	0.09	1.22	0.18	89.39
Erysipelothrix	0.1	0.04	0.09	1.22	0.18	89.57
Symphyonema	0.1	0.04	0.09	1.22	0.18	89.75
OP10 (genus)	0.1	0	0.09	0.87	0.18	89.94
Rubrivivax	0.1	0	0.09	0.87	0.18	90.12
Groups jan & oct
Average dissimilarity = 38,71
	Group jan	Group oct
Species	Av.Abund	Av.Abund	Av.Diss	Diss/SD	Contrib%	Cum.%
Malikia	0.65	2.62	0.94	1.49	2.43	2.43
Dechloromonas	2.33	1.34	0.47	2.5	1.21	3.64
Leptothrix	2.45	1.52	0.44	1.89	1.14	4.78
Pseudomonas	2.17	3.09	0.43	6.48	1.1	5.89
Rhodoluna	0.39	1.29	0.42	11.95	1.08	6.97
Limnohabitans	0.44	1.31	0.41	2.46	1.06	8.03
Rhodoferax	2.77	2.08	0.33	1.59	0.85	8.88
Pleomorphomonas	0.66	0	0.31	2.2	0.8	9.68
Xanthobacter	0.86	0.22	0.3	1.99	0.77	10.45
Faecalibacterium	1.32	0.72	0.28	1.7	0.73	11.18
Tetrasphaera	0.43	0.96	0.28	0.98	0.73	11.92
Flavobacterium	3.75	4.35	0.28	2.32	0.72	12.64
Anaerovorax	0.59	0	0.27	7.43	0.71	13.35
Uliginosibacterium	0.84	0.27	0.27	1.18	0.7	14.05
Bacteroides	1.19	0.63	0.27	1.47	0.69	14.74
Planktophila	0.6	1.18	0.27	4.37	0.69	15.43
Clostridium	1.22	0.65	0.27	5.26	0.69	16.12
Acinetobacter	1.33	1.79	0.26	1.11	0.66	16.79
Arcobacter	2.02	2.58	0.26	2.84	0.66	17.45
Klugiella	0.26	0.77	0.24	3.14	0.63	18.08
Pseudonocardia	0.32	0.82	0.23	22.95	0.6	18.68
Eubacterium	1.46	0.96	0.23	2.52	0.59	19.28
Albidiferax	1.49	1.02	0.23	1.78	0.59	19.86
Anabaena	0.69	1.17	0.23	7.25	0.58	20.45
Aquabacterium	0.67	0.2	0.22	1.91	0.58	21.02
Microbacterium	1.02	0.55	0.22	2.01	0.57	21.6
Lysobacter	0.7	0.26	0.21	1.37	0.55	22.15
Denitratisoma	0.45	0	0.21	15.97	0.55	22.69
Moraxella	0.44	0	0.2	4.65	0.53	23.22
Hydrogenophaga	1.1	1.54	0.2	3	0.52	23.74
Duganella	0.66	0.22	0.2	1.85	0.52	24.26
Planktoluna	0	0.43	0.2	1.87	0.51	24.78
Leucobacter	0.71	0.3	0.2	1.14	0.51	25.28
Cupriavidus	0.77	0.37	0.19	1.97	0.49	25.78
Nitrosomonas	0.52	0.11	0.19	3.69	0.49	26.27
Rheinheimera	0.35	0.74	0.19	4.35	0.48	26.75
Polaromonas	0.83	0.49	0.18	1.22	0.48	27.23
Paenibacillus	0.4	0	0.18	0.86	0.47	27.7
Ochrobactrum	0.39	0	0.18	4.75	0.47	28.17
Acidobacterium	0.39	0	0.18	6.87	0.47	28.64
Ruminococcus	1.12	0.76	0.17	1.24	0.45	29.09
Schlegelella	0.67	0.31	0.17	2.71	0.44	29.53
Arcicella	0.41	0.77	0.17	3.76	0.44	29.96
Zoogloea	0.83	0.48	0.17	1.66	0.43	30.4
Alkanindiges	0.35	0	0.17	9.47	0.43	30.82
Frigovirgula	0.35	0	0.16	5.23	0.42	31.24
Curvibacter	1.04	1.39	0.16	2.12	0.42	31.66
Subdoligranulum	0.35	0	0.16	3.18	0.42	32.08
Herminiimonas	0.34	0	0.16	12.59	0.42	32.49
Afipia	0.46	0.11	0.16	1.24	0.41	32.9
Enterobacter	0.06	0.33	0.16	1.02	0.41	33.32
Simplicispira	0.81	0.47	0.16	4.76	0.41	33.73
Paludibacter	0.5	0.16	0.16	1.62	0.41	34.13
Fluviicola	0.34	0	0.16	13.23	0.41	34.54
Flexibacter	0.55	0.23	0.16	1.13	0.4	34.95
Actibacter	0.33	0	0.15	3.32	0.39	35.34
Spirosoma	0.32	0	0.15	21.58	0.39	35.73
Brachymonas	0.59	0.27	0.15	8.36	0.39	36.12
Prochlorococcus	0.33	0	0.15	1.57	0.39	36.51
Streptomyces	0.23	0.55	0.15	27.87	0.38	36.89
Thiothrix	0.86	0.55	0.15	1.45	0.38	37.28
Sterolibacterium	0.31	0	0.15	3.76	0.38	37.65
Chitinophaga	0.31	0	0.15	1.41	0.38	38.03
Arthrobacter	0.42	0.11	0.14	2.11	0.37	38.4
Chryseobacterium	0.42	0.11	0.14	2.11	0.37	38.78
Legionella	0.42	0.11	0.14	1.92	0.37	39.15
Promicromonospora	0	0.3	0.14	3.02	0.37	39.52
Actinotalea	0.46	0.16	0.14	1.49	0.37	39.89
Erysipelothrix	0.42	0.11	0.14	2.68	0.37	40.26
Mesorhizobium	0.33	0.3	0.14	4.68	0.37	40.62
Aminobacter	0.3	0	0.14	1.44	0.36	40.99
Xanthomonas	1.19	0.9	0.14	1.2	0.36	41.35
Sphingobacterium	0.27	0.57	0.14	6.32	0.36	41.71
Byssovorax	0.3	0	0.14	2.84	0.36	42.06
Rhodobacter	1.08	0.79	0.14	2.08	0.36	42.42
Prosthecomicrobium	0.39	0.11	0.14	1.19	0.35	42.77
Kaistia	0.37	0.16	0.14	1.36	0.35	43.12
Aeromonas	0.75	0.97	0.13	1.14	0.34	43.47
Trichococcus	0.81	0.61	0.13	1.32	0.34	43.81
Aphanizomenon	0.27	0	0.13	9.47	0.33	44.14
Ilumatobacter	0	0.27	0.13	5.63	0.33	44.46
Oscillospira	0.42	0.16	0.12	1.31	0.32	44.79
Haliscomenobacter	0.26	0	0.12	15.97	0.32	45.1
Methylophilus	0.61	0.35	0.12	10.23	0.31	45.42
Perlucidibaca	0.64	0.49	0.12	1.35	0.31	45.73
Bradyrhizobium	0.26	0	0.12	2.01	0.31	46.04
Bacteriovorax	0.25	0	0.12	5.21	0.3	46.34
Rasbo	0.25	0	0.12	2.78	0.3	46.64
Achromobacter	0.67	0.42	0.12	4.4	0.3	46.94
Nostocoida (Actinobacteria)	0.79	0.54	0.12	2.11	0.3	47.24
Agrobacterium	0.31	0.11	0.12	1.37	0.3	47.53
Catenulispora	0.23	0.47	0.11	0.93	0.3	47.83
Fusibacter	0.4	0.16	0.11	1.19	0.29	48.12
Nitratireductor	0.24	0	0.11	1.75	0.29	48.41
Methylocella	0.24	0	0.11	6.05	0.29	48.7
Streptococcus	0.46	0.22	0.11	6.37	0.29	48.98
Catellibacterium	0.31	0.23	0.11	1.98	0.28	49.26
Desulfobulbus	0.31	0.23	0.11	1.98	0.28	49.54
Dyella	0.23	0	0.11	3.32	0.28	49.82
Erythromicrobium	0.25	0.23	0.11	3.35	0.28	50.1
Kluyvera	0	0.22	0.11	0.87	0.28	50.37
Hylemonella	0.12	0.35	0.11	1.58	0.27	50.65
Roseburia	0.5	0.27	0.11	2.2	0.27	50.92
Comamonas	0.36	0.59	0.11	2.89	0.27	51.19
Holospora	0.32	0.11	0.11	1.28	0.27	51.47
Microbulbifer	0.22	0	0.1	9.47	0.27	51.74
Chitinimonas	0	0.22	0.1	30.7	0.27	52.01
Formivibrio	0	0.22	0.1	30.7	0.27	52.28
Stenotrophomonas	0	0.22	0.1	30.7	0.27	52.55
Prevotella	0.74	0.52	0.1	2.49	0.27	52.81
Rubrivivax	0.36	0.2	0.1	1.19	0.27	53.08
Lactococcus	0.1	0.32	0.1	1.92	0.26	53.34
Mitsuaria	0.2	0.42	0.1	2.25	0.26	53.59
Algoriphagus	0.21	0	0.1	4.47	0.26	53.85
Caenispirillum	0.21	0	0.1	4.47	0.26	54.1
Fusobacterium	0.21	0	0.1	4.47	0.26	54.36
Synergistes	0.21	0	0.1	4.47	0.26	54.61
Kaistella	0.21	0	0.1	2.84	0.25	54.87
Rhodospirillum	0.21	0	0.1	2.84	0.25	55.12
Butyrivibrio	0.21	0	0.1	21.11	0.25	55.37
Cyanothece (genus)	0.21	0	0.1	21.11	0.25	55.62
Methylothermus	0.21	0	0.1	21.11	0.25	55.87
Odyssella	0.21	0	0.1	21.11	0.25	56.12
Sulfurospirillum	0.34	0.2	0.1	1.12	0.25	56.37
Caryophanon	0.2	0	0.1	2.09	0.25	56.62
Sphaerotilus	0.32	0.2	0.09	1.21	0.24	56.86
Sulfurimonas	0.31	0.11	0.09	1.42	0.24	57.11
Bacillus	0.28	0.2	0.09	1.91	0.24	57.35
Rhodococcus	0.21	0	0.09	0.86	0.24	57.59
Rhodomicrobium	0.28	0.2	0.09	1.57	0.24	57.83
Methyloversatilis	0.22	0.2	0.09	4.24	0.24	58.07
Aquincola	0.3	0.11	0.09	1.28	0.24	58.31
Crocinitomix	0.19	0.2	0.09	3.26	0.24	58.55
Geitlerinema	0	0.19	0.09	0.87	0.24	58.79
Leptolyngbya	0	0.19	0.09	0.87	0.24	59.03
Anaerosinus	0.1	0.2	0.09	1.27	0.23	59.26
Verrucomicrobium	0.11	0.2	0.09	1.22	0.23	59.5
Anaerophaga	0.19	0	0.09	3.41	0.23	59.73
Shinella	0.19	0	0.09	3.41	0.23	59.97
Methylococcus	0.12	0.19	0.09	1.14	0.23	60.2
Psychrobacter	0.31	0.11	0.09	1.6	0.23	60.43
Paracoccus	0.32	0.41	0.09	2	0.23	60.66
Pedobacter	0.22	0.19	0.09	1.96	0.23	60.89
Paucibacter	0.19	0	0.09	8.77	0.23	61.11
Rhizobium	0.55	0.57	0.09	16.44	0.23	61.34
Chloroflexus	0.19	0	0.09	2.46	0.23	61.57
Propionibacterium	0.19	0	0.09	2.46	0.23	61.79
Saprospira	0.19	0	0.09	2.46	0.23	62.02
Thermodesulfobium	0.19	0	0.09	2.46	0.23	62.24
Sporichthya	0.29	0.47	0.09	1.35	0.22	62.47
Aquimonas	0.29	0.11	0.08	1.52	0.22	62.68
Lactobacillus	0.3	0.16	0.08	1.12	0.22	62.9
Opitutus	0.26	0.11	0.08	1.3	0.22	63.12
Methylohalobius	0.25	0.44	0.08	1.2	0.22	63.33
Acetivibrio	0.24	0.11	0.08	1.39	0.22	63.55
Azonexus	0.18	0	0.08	4.65	0.21	63.76
Collimonas	0.18	0	0.08	4.65	0.21	63.98
Gemmatimonas	0.18	0	0.08	4.65	0.21	64.19
Coriobacterium	0.25	0.11	0.08	1.44	0.21	64.4
Proteus	0.25	0.11	0.08	1.44	0.21	64.62
Collinsella	0.29	0.11	0.08	1.21	0.21	64.83
Lapillicoccus	0.17	0.22	0.08	2.88	0.21	65.04
Methylobacter	0.47	0.39	0.08	1.64	0.21	65.25
Sphingopyxis	0.13	0.31	0.08	1.82	0.21	65.46
Giesbergeria	0.45	0.49	0.08	1.97	0.2	65.66
Corynebacterium	0.29	0.16	0.08	1.04	0.2	65.86
Levilinea	0.23	0.11	0.08	1.43	0.2	66.06
Fibrobacter	0.25	0.16	0.08	1.4	0.2	66.26
Brevundimonas	0.11	0.27	0.08	1.19	0.2	66.46
Leifsonia	0.22	0.16	0.08	1.97	0.2	66.66
Desulfocapsa	0.2	0.16	0.08	1.47	0.2	66.86
Desulfuromonas	0.16	0	0.08	3.32	0.2	67.05
Magnospira	0.16	0	0.08	3.32	0.2	67.25
Microvirga	0.16	0	0.08	3.32	0.2	67.45
Ponticoccus	0.06	0.22	0.08	2.17	0.2	67.65
Acidaminobacter	0.16	0	0.08	0.86	0.2	67.84
Ancalomicrobium	0.16	0	0.08	0.86	0.2	68.04
OP10 (genus)	0.16	0	0.08	0.86	0.2	68.23
Sinorhizobium	0.16	0	0.08	0.86	0.2	68.43
Rickettsiella	0.47	0.55	0.08	1.22	0.2	68.62
Acidimicrobium	0	0.16	0.08	0.87	0.19	68.82
Azoarcus	0	0.16	0.08	0.87	0.19	69.01
Plantibacter	0	0.16	0.08	0.87	0.19	69.21
Rhodoblastus	0	0.16	0.08	0.87	0.19	69.4
Rubellimicrobium	0	0.16	0.08	0.87	0.19	69.6
Terrabacter	0.16	0	0.07	0.86	0.19	69.79
Dialister	0.27	0.11	0.07	1.31	0.19	69.99
Derxia	0.12	0.16	0.07	1.07	0.19	70.18
Runella	0.11	0.16	0.07	1.16	0.19	70.37
Filomicrobium	0.06	0.16	0.07	1.15	0.19	70.56
Stella	0.06	0.16	0.07	1.15	0.19	70.76
Sphingobium	0.12	0.27	0.07	1.1	0.19	70.95
Sutterella	0.12	0.27	0.07	1.1	0.19	71.14
Alkaliflexus	0.09	0.16	0.07	1.22	0.19	71.33
Acidaminococcus	0.16	0	0.07	9.47	0.19	71.52
Kocuria	0.16	0	0.07	9.47	0.19	71.71
Lachnobacterium	0.16	0	0.07	9.47	0.19	71.9
Leadbetterella	0.16	0	0.07	9.47	0.19	72.1
Niastella	0.16	0	0.07	9.47	0.19	72.29
Phycicoccus	0.16	0	0.07	9.47	0.19	72.48
Selenomonas	0.16	0	0.07	9.47	0.19	72.67
Terrimonas	0.16	0	0.07	9.47	0.19	72.86
Polynucleobacter	0.9	1	0.07	1.49	0.19	73.05
Ramlibacter	0.1	0.16	0.07	1.18	0.19	73.24
Emticicia	0.12	0.16	0.07	1.06	0.19	73.43
Undibacterium	0.12	0.16	0.07	1.06	0.19	73.62
Caldilinea	0.15	0.16	0.07	0.88	0.19	73.81
Agrococcus	0	0.16	0.07	0.87	0.19	73.99
Agromyces	0	0.16	0.07	0.87	0.19	74.18
Chthoniobacter	0	0.16	0.07	0.87	0.19	74.37
Cyanobium (genus)	0	0.16	0.07	0.87	0.19	74.56
Garciella	0	0.16	0.07	0.87	0.19	74.74
Geothermobacter	0	0.16	0.07	0.87	0.19	74.93
Mycobacterium	0	0.16	0.07	0.87	0.19	75.12
Planococcus	0	0.16	0.07	0.87	0.19	75.3
Sarcina	0	0.16	0.07	0.87	0.19	75.49
Citrobacter	0.16	0.16	0.07	3.45	0.19	75.68
Geobacter	0.38	0.22	0.07	2.47	0.19	75.87
Catenibacterium	0.22	0.11	0.07	1.41	0.19	76.05
Cetobacterium	0.22	0.11	0.07	1.41	0.19	76.24
Phascolarctobacterium	0.22	0.11	0.07	1.41	0.19	76.42
SR1 (genus)	0.24	0.16	0.07	1.55	0.18	76.61
Kordia	0.26	0.11	0.07	1.09	0.18	76.79
Riemerella	0.32	0.22	0.07	1.26	0.18	76.97
Streptosporangium	0.27	0.16	0.07	1.12	0.18	77.15
Variovorax	0.6	0.45	0.07	2.72	0.18	77.33
Thiomicrospira	0.25	0.11	0.07	1.08	0.18	77.51
Pseudorhodoferax	0.4	0.37	0.07	3.31	0.18	77.69
Pseudoruegeria	0.2	0.11	0.07	1.34	0.18	77.86
Prosthecobacter	0.14	0	0.07	0.86	0.18	78.04
Janthinobacterium	0.38	0.52	0.07	1.27	0.17	78.21
Alistipes	0.36	0.22	0.07	2.73	0.17	78.38
Acetobacterium	0.14	0.11	0.06	1.01	0.17	78.55
Thiobacillus	0.53	0.41	0.06	1.12	0.16	78.71
Aeromicrobium	0.13	0	0.06	8.77	0.16	78.87
Alcaligenes	0.13	0	0.06	8.77	0.16	79.03
Chitinibacter	0.13	0	0.06	8.77	0.16	79.19
Cytophagales	0.13	0	0.06	8.77	0.16	79.35
Desulforhabdus	0.13	0	0.06	8.77	0.16	79.51
Desulfotomaculum	0.13	0	0.06	8.77	0.16	79.67
Leptospira	0.13	0	0.06	8.77	0.16	79.83
Nitrospira	0.13	0	0.06	8.77	0.16	79.99
Pedomicrobium	0.13	0	0.06	8.77	0.16	80.15
Catabacter	0.25	0.11	0.06	1.1	0.16	80.32
Propionivibrio	0.54	0.67	0.06	1.23	0.16	80.48
Tissierella	0.2	0.3	0.06	1.43	0.16	80.63
Massilia	0.34	0.47	0.06	1.34	0.16	80.79
Marinilabilia	0.23	0.11	0.06	0.98	0.15	80.94
Arenimonas	0.22	0.11	0.06	1.04	0.15	81.1
Atopostipes	0.12	0	0.06	0.86	0.15	81.25
Chrysochromulina	0.12	0	0.06	0.86	0.15	81.4
Desulfomicrobium	0.12	0	0.06	0.86	0.15	81.55
Patulibacter	0.12	0	0.06	0.86	0.15	81.7
Aquicella	0.12	0.11	0.06	0.97	0.15	81.85
Escherichia	0.12	0.11	0.06	0.97	0.15	82
Aureispira	0.12	0	0.06	0.86	0.15	82.15
Dokdonella	0.12	0	0.06	0.86	0.15	82.29
Ornithinicoccus	0.12	0	0.06	0.86	0.15	82.44
Papillibacter	0.12	0	0.06	0.86	0.15	82.59
Rickettsia	0.12	0	0.06	0.86	0.15	82.73
Thalassospira	0.12	0	0.06	0.86	0.15	82.88
Roseomonas	0.39	0.27	0.06	1.22	0.15	83.03
OD1 (genus)	0.19	0.11	0.06	1.38	0.15	83.17
Desulforhopalus	0.21	0.11	0.06	1.19	0.15	83.32
Beggiatoa	0.23	0.11	0.06	1	0.14	83.46
Parvibaculum	0.23	0.11	0.06	1	0.14	83.6
Nocardioides	0.11	0.22	0.06	0.94	0.14	83.75
Cellvibrio	0.31	0.34	0.05	2.87	0.14	83.89
Haliea	0.29	0.34	0.05	2.47	0.14	84.03
Caulobacter	0.18	0.11	0.05	1.33	0.14	84.17
Slackia	0.18	0.11	0.05	1.33	0.14	84.31
Nitrosovibrio	0.16	0.11	0.05	1.5	0.14	84.45
Succinivibrio	0.16	0.11	0.05	1.97	0.14	84.59
Desulfobacterium (Desulfobulbaceae)	0.13	0.11	0.05	3.88	0.14	84.73
Frigoribacterium	0.13	0.11	0.05	3.88	0.14	84.87
Tessaracoccus	0.13	0.11	0.05	3.88	0.14	85.01
Coprococcus	0.1	0.11	0.05	0.98	0.14	85.15
Deefgea	0.1	0.11	0.05	0.98	0.14	85.29
Microthrix	0.09	0.11	0.05	1.07	0.14	85.42
Planctomyces	0.09	0.11	0.05	1.07	0.14	85.56
Dietzia	0.07	0.11	0.05	1.22	0.14	85.69
Kopriimonas	0.07	0.11	0.05	1.22	0.14	85.83
Acidothermus	0.06	0.11	0.05	1.22	0.14	85.97
Saccharospirillum	0.06	0.11	0.05	1.22	0.14	86.1
Cryobacterium	0.06	0.11	0.05	1.17	0.13	86.24
Acidisphaera	0.11	0.11	0.05	0.88	0.13	86.37
OP11 (genus)	0.11	0.11	0.05	0.88	0.13	86.5
Iodobacter	0	0.11	0.05	0.87	0.13	86.63
Methylocapsa	0	0.11	0.05	0.87	0.13	86.77
Methylovorus	0	0.11	0.05	0.87	0.13	86.9
Oscillatoria	0	0.11	0.05	0.87	0.13	87.03
Pediococcus	0	0.11	0.05	0.87	0.13	87.16
Phenylobacterium	0	0.11	0.05	0.87	0.13	87.3
Sanguibacter	0	0.11	0.05	0.87	0.13	87.43
Sideroxydans	0	0.11	0.05	0.87	0.13	87.56
Solirubrobacter	0	0.11	0.05	0.87	0.13	87.69
Vitreoscilla	0	0.11	0.05	0.87	0.13	87.83
Vogesella	0	0.11	0.05	0.87	0.13	87.96
Halorhodospira	0.13	0.11	0.05	4.38	0.13	88.09
Ilyobacter	0.49	0.5	0.05	1.53	0.13	88.22
Sediminibacterium	0.28	0.33	0.05	1.63	0.13	88.35
Isosphaera	0.21	0.11	0.05	0.98	0.13	88.48
Methylibium	0.33	0.42	0.05	1.27	0.13	88.61
Barnesiella	0.11	0	0.05	0.86	0.13	88.73
Crenothrix	0.11	0	0.05	0.86	0.13	88.86
Ferrovum	0.11	0	0.05	0.86	0.13	88.99
Gloeothece	0.11	0	0.05	0.86	0.13	89.11
Kineosporia	0.11	0	0.05	0.86	0.13	89.24
Parabacteroides	0.11	0	0.05	0.86	0.13	89.37
Pelobacter	0.11	0	0.05	0.86	0.13	89.49
Polyangium	0.11	0	0.05	0.86	0.13	89.62
Psychromonas	0.11	0	0.05	0.86	0.13	89.75
Turicibacter	0.11	0	0.05	0.86	0.13	89.87
Veillonella	0.11	0	0.05	0.86	0.13	90
Groups april & oct
Average dissimilarity = 50,32
	Group april	Group oct
Species	Av.Abund	Av.Abund	Av.Diss	Diss/SD	Contrib%	Cum.%
Pseudomonas	0.56	3.09	1.81	19.2	3.59	3.59
Malikia	5.16	2.62	1.79	1.46	3.57	7.16
Arcobacter	0.51	2.58	1.48	15.01	2.94	10.09
Flavobacterium	6.4	4.35	1.46	18.51	2.91	13
Acinetobacter	0.31	1.79	1.08	2.36	2.14	15.15
Anabaena	1.63	1.17	0.83	2.25	1.66	16.8
Tetrasphaera	0	0.96	0.71	1.38	1.41	18.22
Xanthomonas	0	0.9	0.63	5.15	1.26	19.48
Dechloromonas	0.45	1.34	0.62	2.66	1.24	20.71
Leptothrix	0.65	1.52	0.61	3.45	1.21	21.92
Acidovorax	0.62	1.37	0.54	10.13	1.07	23
Curvibacter	2.09	1.39	0.51	2.33	1	24
Albidiferax	0.34	1.02	0.48	3.43	0.95	24.95
Rhodoferax	1.51	2.08	0.47	1.43	0.94	25.89
Ruminococcus	0.1	0.76	0.46	3.39	0.92	26.81
Trichococcus	0	0.61	0.45	1.66	0.9	27.71
Flectobacillus	1.07	0.82	0.43	1.94	0.85	28.55
Faecalibacterium	0.14	0.72	0.4	2.07	0.79	29.34
Eubacterium	0.42	0.96	0.39	11.78	0.77	30.11
Ideonella	0	0.52	0.37	8.45	0.74	30.85
Thermomonas	0	0.5	0.36	6.02	0.71	31.56
Limnohabitans	1.59	1.31	0.36	1.35	0.71	32.27
Ilyobacter	0	0.5	0.36	13.07	0.71	32.98
Fluviicola	0.49	0	0.35	1.51	0.69	33.67
Polaromonas	0	0.49	0.34	1.71	0.67	34.34
Polynucleobacter	1.44	1	0.33	1.06	0.66	35.01
Flexibacter	0.6	0.23	0.33	1.36	0.66	35.67
Catenulispora	0	0.47	0.33	1.77	0.65	36.31
Rhodobacter	0.34	0.79	0.32	2.6	0.64	36.96
Methylohalobius	0	0.44	0.31	3.74	0.61	37.57
TM7 (genus)	0.24	0.67	0.31	3.93	0.61	38.18
Rickettsiella	0.14	0.55	0.3	1.58	0.6	38.77
Mitsuaria	0	0.42	0.3	7.5	0.6	39.37
Methylibium	0	0.42	0.3	21.03	0.59	39.96
Hydrogenophaga	1.36	1.54	0.3	1.72	0.59	40.55
Thiobacillus	0	0.41	0.29	4.6	0.58	41.13
Aeromonas	0.59	0.97	0.29	1.18	0.57	41.7
Paracoccus	0	0.41	0.29	2.06	0.57	42.28
Perlucidibaca	0.1	0.49	0.29	2.16	0.57	42.84
Thiothrix	0.14	0.55	0.28	1.71	0.56	43.4
Planktophila	0.85	1.18	0.28	1.24	0.55	43.96
Rhodoluna	1.09	1.29	0.28	1.56	0.55	44.5
Streptomyces	0.17	0.55	0.27	1.84	0.55	45.05
Methylobacter	0	0.39	0.27	2.24	0.54	45.59
Janthinobacterium	0.14	0.52	0.27	2.05	0.53	46.12
Giesbergeria	0.14	0.49	0.26	1.31	0.52	46.64
Zoogloea	0.1	0.48	0.26	1.82	0.52	47.16
Nostocoida (Actinobacteria)	0.18	0.54	0.26	1.6	0.52	47.68
Microbacterium	0.28	0.55	0.26	1.43	0.51	48.19
Pseudorhodoferax	0	0.37	0.26	2.49	0.51	48.7
Hylemonella	0	0.35	0.25	6.02	0.5	49.2
Enterobacter	0	0.33	0.25	0.87	0.5	49.7
Cytophaga	0.1	0.45	0.25	2.59	0.49	50.2
Clostridium	0.31	0.65	0.24	3.97	0.48	50.68
Haliea	0	0.34	0.24	2.91	0.47	51.15
Sphingomonas	0.14	0.47	0.24	1.75	0.47	51.62
Sphingobacterium	0.24	0.57	0.24	6.04	0.47	52.09
Massilia	0.14	0.47	0.23	1.72	0.46	52.55
Klugiella	0.47	0.77	0.23	1	0.45	53
Bacteroides	0.34	0.63	0.23	1.1	0.45	53.45
Planktoluna	0.14	0.43	0.23	1.34	0.45	53.9
Comamonas	0.27	0.59	0.22	3.42	0.44	54.34
Promicromonospora	0	0.3	0.22	2.82	0.44	54.78
Tissierella	0	0.3	0.22	2.82	0.44	55.23
Cellvibrio	0.31	0.34	0.22	2.19	0.44	55.66
Schlegelella	0	0.31	0.22	3.74	0.43	56.09
Sphingopyxis	0	0.31	0.22	3.74	0.43	56.52
Leucobacter	0.27	0.3	0.22	3.77	0.43	56.95
Mesorhizobium	0.1	0.3	0.21	1.17	0.41	57.36
Propionivibrio	0.57	0.67	0.2	2.27	0.41	57.77
Azospirillum	0.1	0.38	0.2	2.06	0.4	58.17
Prevotella	0.24	0.52	0.2	2.76	0.4	58.57
Herbaspirillum	0.27	0.55	0.2	2.8	0.39	58.96
Enterococcus	0	0.27	0.19	4.07	0.39	59.35
Sphingobium	0	0.27	0.19	4.07	0.39	59.74
Sutterella	0	0.27	0.19	4.07	0.39	60.12
Simplicispira	0.2	0.47	0.19	2.69	0.39	60.51
Ilumatobacter	0	0.27	0.19	6.44	0.38	60.89
Roseburia	0	0.27	0.19	6.44	0.38	61.27
Roseomonas	0	0.27	0.19	6.44	0.38	61.66
Variovorax	0.2	0.45	0.18	1.09	0.37	62.02
Novosphingobium	0.22	0.41	0.18	1.15	0.36	62.38
Cupriavidus	0.14	0.37	0.18	1.4	0.36	62.74
Sediminibacterium	0.1	0.33	0.18	1.33	0.35	63.09
Rasbo	0.24	0	0.17	3.83	0.35	63.43
Lysobacter	0	0.26	0.17	0.87	0.34	63.78
Kluyvera	0	0.22	0.17	0.87	0.33	64.11
Pseudonocardia	0.59	0.82	0.17	1.37	0.33	64.44
Azospira	0.24	0.47	0.16	2.24	0.32	64.76
Rhizobium	0.34	0.57	0.16	1.1	0.32	65.08
Actinomyces	0	0.22	0.16	17.74	0.32	65.4
Alistipes	0	0.22	0.16	17.74	0.32	65.71
Chitinimonas	0	0.22	0.16	17.74	0.32	66.03
Dorea	0	0.22	0.16	17.74	0.32	66.35
Formivibrio	0	0.22	0.16	17.74	0.32	66.67
Geobacter	0	0.22	0.16	17.74	0.32	66.99
Hyphomicrobium	0	0.22	0.16	17.74	0.32	67.31
Lapillicoccus	0	0.22	0.16	17.74	0.32	67.63
Nitrotoga	0	0.22	0.16	17.74	0.32	67.95
Nocardioides	0	0.22	0.16	17.74	0.32	68.26
Ponticoccus	0	0.22	0.16	17.74	0.32	68.58
Stenotrophomonas	0	0.22	0.16	17.74	0.32	68.9
Xanthobacter	0	0.22	0.16	17.74	0.32	69.22
Duganella	0.14	0.22	0.16	1.17	0.32	69.54
Catellibacterium	0	0.23	0.15	0.87	0.31	69.84
Desulfobulbus	0	0.23	0.15	0.87	0.31	70.15
Erythromicrobium	0	0.23	0.15	0.87	0.31	70.46
Neisseria	0.1	0.31	0.15	1.4	0.29	70.75
Rhodocyclus	0.1	0.3	0.15	1.36	0.29	71.04
Aquaspirillum	0.24	0.44	0.15	2.43	0.29	71.33
Geitlerinema	0	0.19	0.14	0.87	0.29	71.62
Methylococcus	0	0.19	0.14	0.87	0.29	71.9
Methylophilus	0.2	0.35	0.14	1.03	0.29	72.19
Aquabacterium	0.2	0.2	0.14	10.67	0.28	72.47
Sulfurospirillum	0.2	0.2	0.14	10.67	0.28	72.75
Sphaerotilus	0.14	0.2	0.14	1.13	0.28	73.03
Crocinitomix	0.14	0.2	0.14	1.13	0.28	73.31
Leptolyngbya	0.14	0.19	0.14	1.07	0.28	73.58
Bacillus	0.1	0.2	0.14	1.29	0.27	73.86
Pedobacter	0.17	0.19	0.14	0.95	0.27	74.13
Rubrivivax	0.1	0.2	0.14	1.23	0.27	74.4
Rheinheimera	0.55	0.74	0.14	1.05	0.27	74.67
Tolumonas	0.2	0.39	0.13	43.55	0.27	74.94
Anaerosinus	0	0.2	0.13	0.87	0.26	75.21
Methyloversatilis	0	0.2	0.13	0.87	0.26	75.47
Rhodomicrobium	0	0.2	0.13	0.87	0.26	75.74
Verrucomicrobium	0	0.2	0.13	0.87	0.26	76
Lactococcus	0.14	0.32	0.13	1.09	0.26	76.26
Synechococcus	0.24	0.42	0.13	3.09	0.25	76.51
Burkholderia	0.1	0.27	0.12	1.35	0.25	76.76
Sporichthya	0.36	0.47	0.12	1.17	0.24	77
Thauera	0.27	0.44	0.12	1.56	0.24	77.24
Brachymonas	0.1	0.27	0.12	1.32	0.24	77.48
Uliginosibacterium	0.1	0.27	0.12	1.32	0.24	77.72
Acidimicrobium	0	0.16	0.12	0.87	0.23	77.95
Azoarcus	0	0.16	0.12	0.87	0.23	78.19
Caldilinea	0	0.16	0.12	0.87	0.23	78.42
Citrobacter	0	0.16	0.12	0.87	0.23	78.65
Emticicia	0	0.16	0.12	0.87	0.23	78.89
Filomicrobium	0	0.16	0.12	0.87	0.23	79.12
Paludibacter	0	0.16	0.12	0.87	0.23	79.36
Plantibacter	0	0.16	0.12	0.87	0.23	79.59
Ramlibacter	0	0.16	0.12	0.87	0.23	79.83
Rhodoblastus	0	0.16	0.12	0.87	0.23	80.06
Rubellimicrobium	0	0.16	0.12	0.87	0.23	80.3
SR1 (genus)	0	0.16	0.12	0.87	0.23	80.53
Stella	0	0.16	0.12	0.87	0.23	80.77
Undibacterium	0	0.16	0.12	0.87	0.23	81
Brevundimonas	0.14	0.27	0.12	1.22	0.23	81.23
Desulfocapsa	0.14	0.16	0.11	0.99	0.23	81.46
Leifsonia	0.1	0.16	0.11	1.23	0.23	81.69
Streptosporangium	0.1	0.16	0.11	1.17	0.23	81.91
Actinotalea	0	0.16	0.11	0.87	0.22	82.13
Agrococcus	0	0.16	0.11	0.87	0.22	82.34
Agromyces	0	0.16	0.11	0.87	0.22	82.56
Alkaliflexus	0	0.16	0.11	0.87	0.22	82.78
Chthoniobacter	0	0.16	0.11	0.87	0.22	82.99
Corynebacterium	0	0.16	0.11	0.87	0.22	83.21
Cyanobium (genus)	0	0.16	0.11	0.87	0.22	83.42
Derxia	0	0.16	0.11	0.87	0.22	83.64
Fibrobacter	0	0.16	0.11	0.87	0.22	83.86
Fusibacter	0	0.16	0.11	0.87	0.22	84.07
Garciella	0	0.16	0.11	0.87	0.22	84.29
Geothermobacter	0	0.16	0.11	0.87	0.22	84.51
Kaistia	0	0.16	0.11	0.87	0.22	84.72
Lactobacillus	0	0.16	0.11	0.87	0.22	84.94
Mycobacterium	0	0.16	0.11	0.87	0.22	85.15
Oscillospira	0	0.16	0.11	0.87	0.22	85.37
Planococcus	0	0.16	0.11	0.87	0.22	85.59
Runella	0	0.16	0.11	0.87	0.22	85.8
Sarcina	0	0.16	0.11	0.87	0.22	86.02
Pseudorhodobacter	0.27	0.42	0.11	1.65	0.21	86.23
Marinithermus	0.14	0	0.11	0.86	0.21	86.44
Prochlorococcus	0.14	0	0.11	0.86	0.21	86.65
Succinispira	0.14	0	0.11	0.86	0.21	86.86
OD1 (genus)	0.14	0.11	0.1	1.12	0.21	87.07
Riemerella	0.14	0.22	0.1	1.62	0.2	87.27
Streptococcus	0.14	0.22	0.1	1.37	0.2	87.47
Algoriphagus	0.14	0	0.1	0.86	0.19	87.67
Spirosoma	0.14	0	0.1	0.86	0.19	87.86
Achromobacter	0.49	0.42	0.09	1.43	0.19	88.05
Arcicella	0.77	0.77	0.09	2.14	0.18	88.23
Acidisphaera	0	0.11	0.08	0.87	0.17	88.39
Aquicella	0	0.11	0.08	0.87	0.17	88.56
Aquimonas	0	0.11	0.08	0.87	0.17	88.72
Beggiatoa	0	0.11	0.08	0.87	0.17	88.89
Catabacter	0	0.11	0.08	0.87	0.17	89.05
Cryobacterium	0	0.11	0.08	0.87	0.17	89.22
Desulforhopalus	0	0.11	0.08	0.87	0.17	89.39
Dialister	0	0.11	0.08	0.87	0.17	89.55
Escherichia	0	0.11	0.08	0.87	0.17	89.72
Halorhodospira	0	0.11	0.08	0.87	0.17	89.88
Legionella	0	0.11	0.08	0.87	0.17	90.05
Groups july & oct
Average dissimilarity = 51,76
	Group july	Group oct
Species	Av.Abund	Av.Abund	Av.Diss	Diss/SD	Contrib%	Cum.%
Anabaena	4.41	1.17	2.11	2.02	4.07	4.07
Limnohabitans	4.25	1.31	1.9	3	3.68	7.74
Pseudomonas	0.71	3.09	1.55	6.94	2.99	10.73
Propionivibrio	2.78	0.67	1.37	1.93	2.65	13.38
Arcobacter	0.51	2.58	1.34	10.77	2.59	15.97
Malikia	1.5	2.62	1.01	1.35	1.96	17.93
Acinetobacter	0.41	1.79	0.91	2.07	1.77	19.7
Klugiella	2.16	0.77	0.9	1.58	1.75	21.44
Flavobacterium	4.22	4.35	0.89	5.12	1.73	23.17
Leptothrix	0.56	1.52	0.62	3.06	1.19	24.36
Acidovorax	0.43	1.37	0.61	6.61	1.18	25.54
Tetrasphaera	0.05	0.96	0.61	1.32	1.17	26.71
Albidiferax	0.08	1.02	0.6	5	1.17	27.88
Aeromonas	0.16	0.97	0.54	2.38	1.04	28.91
Flectobacillus	0.05	0.82	0.5	9.99	0.97	29.88
Rhodoferax	1.34	2.08	0.47	1.98	0.9	30.78
Hydrogenophaga	0.83	1.54	0.46	4.6	0.88	31.66
Faecalibacterium	0.05	0.72	0.42	2.86	0.82	32.48
Polynucleobacter	1.61	1	0.4	1.95	0.78	33.26
Ruminococcus	0.19	0.76	0.36	2.56	0.7	33.96
Comamonas	0.04	0.59	0.36	10.82	0.69	34.65
Nostocoida (Actinobacteria)	0	0.54	0.35	4.22	0.68	35.34
Janthinobacterium	0	0.52	0.34	5	0.66	35.99
Sphingobacterium	0.05	0.57	0.33	8.37	0.65	36.64
Leadbetterella	0.51	0	0.33	1.09	0.65	37.29
Herbaspirillum	0.05	0.55	0.32	6.98	0.62	37.9
Prevotella	0.04	0.52	0.31	4.37	0.61	38.51
Trichococcus	0.15	0.61	0.31	1.29	0.61	39.12
Eubacterium	0.49	0.96	0.31	4.82	0.59	39.71
Ilyobacter	0.04	0.5	0.3	7.75	0.58	40.28
Rheinheimera	0.3	0.74	0.29	8.61	0.56	40.84
Dechloromonas	1.09	1.34	0.29	1.54	0.56	41.4
Polaromonas	0.04	0.49	0.28	1.53	0.55	41.95
Planktoluna	0.85	0.43	0.28	1.58	0.54	42.49
Mitsuaria	0	0.42	0.27	8.13	0.53	43.02
Flexibacter	0.42	0.23	0.27	1.15	0.53	43.54
Massilia	0.05	0.47	0.27	3.35	0.52	44.07
Paracoccus	0	0.41	0.26	2.05	0.5	44.57
Cytophaga	0.07	0.45	0.24	4.1	0.47	45.04
Catenulispora	0.09	0.47	0.24	1.31	0.47	45.51
Mesorhizobium	0.5	0.3	0.24	1.33	0.46	45.97
Thiothrix	0.17	0.55	0.24	2.03	0.46	46.43
TM7 (genus)	0.32	0.67	0.23	2.15	0.44	46.87
Methylohalobius	0.08	0.44	0.23	2.35	0.44	47.32
Tolumonas	0.04	0.39	0.23	7.71	0.44	47.76
Planktophila	0.83	1.18	0.23	2.26	0.44	48.19
Enterobacter	0	0.33	0.23	0.87	0.44	48.63
Rhodobacter	0.76	0.79	0.23	6.31	0.44	49.07
Sphaerotilus	0.34	0.2	0.22	1.15	0.43	49.5
Aquaspirillum	0.11	0.44	0.22	2.17	0.42	49.91
Thiobacillus	0.08	0.41	0.21	2.55	0.41	50.32
Azospirillum	0.05	0.38	0.21	3.67	0.41	50.73
Bacteroides	0.51	0.63	0.21	1.22	0.4	51.13
Lactococcus	0	0.32	0.21	24.69	0.4	51.53
Ideonella	0.2	0.52	0.2	4.07	0.4	51.93
Arcicella	0.46	0.77	0.2	1.09	0.4	52.32
Curvibacter	1.07	1.39	0.2	1.56	0.39	52.71
Giesbergeria	0.19	0.49	0.2	1.23	0.39	53.1
Tissierella	0	0.3	0.2	2.89	0.39	53.49
Clostridium	0.34	0.65	0.2	2.43	0.39	53.88
Rhodoluna	1.49	1.29	0.2	1.18	0.39	54.26
Pseudonocardia	0.61	0.82	0.2	1.26	0.38	54.65
Leucobacter	0.32	0.3	0.2	7.05	0.38	55.03
Sphingopyxis	0	0.31	0.2	3.68	0.38	55.41
Perlucidibaca	0.19	0.49	0.2	1.64	0.38	55.79
Hylemonella	0.05	0.35	0.19	3.71	0.38	56.16
Pseudorhodoferax	0.07	0.37	0.19	1.74	0.37	56.53
Variovorax	0.16	0.45	0.19	4.45	0.36	56.89
Ralstonia	0.28	0	0.18	1.62	0.36	57.24
Fluviicola	0.28	0	0.18	0.86	0.35	57.6
Rickettsia	0.28	0	0.18	1.19	0.35	57.95
Haliea	0.05	0.34	0.18	2.07	0.35	58.3
Methylophilus	0.08	0.35	0.18	2.73	0.35	58.65
Enterococcus	0	0.27	0.18	4.22	0.34	58.99
Sutterella	0	0.27	0.18	4.22	0.34	59.33
Uliginosibacterium	0	0.27	0.18	4.22	0.34	59.67
Xanthomonas	0.61	0.9	0.18	1.18	0.34	60.01
Thermomonas	0.23	0.5	0.18	2.45	0.34	60.35
Ilumatobacter	0	0.27	0.17	6.3	0.34	60.69
Roseburia	0	0.27	0.17	6.3	0.34	61.02
Methylocaldum	0.27	0	0.17	5.7	0.34	61.36
Rhizobium	0.33	0.57	0.17	1.4	0.33	61.69
Aquiluna	0.25	0	0.16	0.86	0.32	62.01
Corynebacterium	0.31	0.16	0.16	1.39	0.31	62.31
Lysobacter	0.08	0.26	0.16	1.17	0.31	62.62
Prosthecomicrobium	0.24	0.11	0.16	1.16	0.3	62.93
Promicromonospora	0.07	0.3	0.16	1.89	0.3	63.23
Simplicispira	0.23	0.47	0.16	1.82	0.3	63.53
Zoogloea	0.26	0.48	0.16	1.41	0.3	63.84
Sphingobium	0.04	0.27	0.15	3.08	0.29	64.13
Duganella	0	0.22	0.15	0.87	0.29	64.42
Kluyvera	0	0.22	0.15	0.87	0.29	64.71
Erythromicrobium	0.24	0.23	0.15	2.77	0.29	65
Desulfobulbus	0.22	0.23	0.15	0.91	0.29	65.29
Thauera	0.22	0.44	0.15	1.85	0.28	65.57
Catellibacterium	0.16	0.23	0.15	2.55	0.28	65.85
Actinomyces	0	0.22	0.15	24.69	0.28	66.13
Alistipes	0	0.22	0.15	24.69	0.28	66.41
Dorea	0	0.22	0.15	24.69	0.28	66.7
Formivibrio	0	0.22	0.15	24.69	0.28	66.98
Hyphomicrobium	0	0.22	0.15	24.69	0.28	67.26
Lapillicoccus	0	0.22	0.15	24.69	0.28	67.54
Ponticoccus	0	0.22	0.15	24.69	0.28	67.82
Streptomyces	0.32	0.55	0.15	11.16	0.28	68.1
Methylobacter	0.16	0.39	0.14	1.13	0.27	68.37
Azospira	0.25	0.47	0.14	1.26	0.27	68.64
Vibrio	0.21	0	0.14	13.6	0.26	68.9
Synechococcus	0.21	0.42	0.13	6.4	0.26	69.16
Roseomonas	0.07	0.27	0.13	2.26	0.25	69.42
Leptolyngbya	0	0.19	0.13	0.87	0.25	69.67
Methylococcus	0	0.19	0.13	0.87	0.25	69.92
Rhodocyclus	0.11	0.3	0.13	1.25	0.25	70.17
Geitlerinema	0.04	0.19	0.13	1.03	0.25	70.42
Sulfurospirillum	0.19	0.2	0.13	5.34	0.25	70.67
Bacillus	0.17	0.2	0.13	3.87	0.25	70.92
Rhodomicrobium	0.13	0.2	0.13	1.17	0.24	71.16
Sphingomonas	0.27	0.47	0.12	1.28	0.24	71.4
Aquabacterium	0.09	0.2	0.12	1.25	0.24	71.64
Methylovorus	0.19	0.11	0.12	1.14	0.24	71.88
Nostocoida type II	0.19	0	0.12	1.44	0.24	72.12
Pedobacter	0.19	0.19	0.12	4.63	0.24	72.36
Crocinitomix	0.04	0.2	0.12	1.07	0.24	72.6
Vitreoscilla	0.19	0.11	0.12	1.14	0.24	72.84
Anaerosinus	0	0.2	0.12	0.87	0.23	73.07
Methyloversatilis	0	0.2	0.12	0.87	0.23	73.31
Rubrivivax	0	0.2	0.12	0.87	0.23	73.54
Verrucomicrobium	0	0.2	0.12	0.87	0.23	73.78
Stenotrophomonas	0.04	0.22	0.12	4.19	0.23	74.01
Methylibium	0.36	0.42	0.11	2.19	0.22	74.23
Chitinimonas	0.05	0.22	0.11	2.72	0.21	74.44
Nocardioides	0.05	0.22	0.11	2.72	0.21	74.65
Streptococcus	0.05	0.22	0.11	2.72	0.21	74.87
Microbacterium	0.41	0.55	0.11	1.06	0.21	75.07
Acidimicrobium	0	0.16	0.11	0.87	0.21	75.28
Azoarcus	0	0.16	0.11	0.87	0.21	75.49
Caldilinea	0	0.16	0.11	0.87	0.21	75.69
Citrobacter	0	0.16	0.11	0.87	0.21	75.9
Emticicia	0	0.16	0.11	0.87	0.21	76.1
Filomicrobium	0	0.16	0.11	0.87	0.21	76.31
Plantibacter	0	0.16	0.11	0.87	0.21	76.51
Ramlibacter	0	0.16	0.11	0.87	0.21	76.72
Rhodoblastus	0	0.16	0.11	0.87	0.21	76.93
Rubellimicrobium	0	0.16	0.11	0.87	0.21	77.13
Stella	0	0.16	0.11	0.87	0.21	77.34
Undibacterium	0	0.16	0.11	0.87	0.21	77.54
Mycobacterium	0.16	0.16	0.11	0.87	0.2	77.75
Paludibacter	0.08	0.16	0.1	1.19	0.2	77.95
Kordia	0.26	0.11	0.1	1.11	0.2	78.15
Desulfocapsa	0.11	0.16	0.1	1.17	0.2	78.35
Oscillospira	0.11	0.16	0.1	1.17	0.2	78.55
Parvibaculum	0.27	0.11	0.1	1.3	0.2	78.75
SR1 (genus)	0.11	0.16	0.1	1.12	0.2	78.94
Planococcus	0.09	0.16	0.1	1.25	0.2	79.14
Nitrotoga	0.07	0.22	0.1	2.06	0.2	79.34
Xanthobacter	0.07	0.22	0.1	2.06	0.2	79.54
Derxia	0.08	0.16	0.1	1.26	0.2	79.73
Leifsonia	0.07	0.16	0.1	1.25	0.2	79.93
Neisseria	0.15	0.31	0.1	1.27	0.2	80.13
Cyanobium (genus)	0.05	0.16	0.1	1.2	0.2	80.32
Levilinea	0.19	0.11	0.1	1.34	0.2	80.52
Alkaliflexus	0.04	0.16	0.1	1.11	0.19	80.71
Pseudorhodobacter	0.28	0.42	0.1	0.98	0.19	80.91
Nitrincola	0.15	0	0.1	0.86	0.19	81.1
Actinotalea	0	0.16	0.1	0.87	0.19	81.29
Agrococcus	0	0.16	0.1	0.87	0.19	81.48
Agromyces	0	0.16	0.1	0.87	0.19	81.67
Chthoniobacter	0	0.16	0.1	0.87	0.19	81.87
Fibrobacter	0	0.16	0.1	0.87	0.19	82.06
Fusibacter	0	0.16	0.1	0.87	0.19	82.25
Garciella	0	0.16	0.1	0.87	0.19	82.44
Geothermobacter	0	0.16	0.1	0.87	0.19	82.63
Kaistia	0	0.16	0.1	0.87	0.19	82.83
Lactobacillus	0	0.16	0.1	0.87	0.19	83.02
Runella	0	0.16	0.1	0.87	0.19	83.21
Sarcina	0	0.16	0.1	0.87	0.19	83.4
Streptosporangium	0.21	0.16	0.1	1.22	0.19	83.59
Novosphingobium	0.34	0.41	0.1	1.17	0.19	83.78
Rickettsiella	0.51	0.55	0.1	1.2	0.19	83.97
Nitratireductor	0.15	0	0.1	1.8	0.18	84.16
Polyangium	0.15	0	0.1	1.8	0.18	84.34
Rhodococcus	0.15	0	0.1	1.8	0.18	84.53
Thermomicrobium	0.15	0	0.1	1.8	0.18	84.71
Cupriavidus	0.3	0.37	0.09	1.35	0.18	84.89
Cellvibrio	0.24	0.34	0.09	1.46	0.17	85.06
Geobacter	0.09	0.22	0.09	1.4	0.17	85.24
Victivallis	0.12	0	0.08	0.86	0.15	85.39
Sporichthya	0.59	0.47	0.08	1.57	0.15	85.54
Acidothermus	0.22	0.11	0.08	0.95	0.15	85.69
Schlegelella	0.23	0.31	0.08	1.6	0.15	85.84
Caulobacter	0.16	0.11	0.08	1.32	0.15	85.99
Vogesella	0.16	0.11	0.08	1.32	0.15	86.13
Opitutus	0.15	0.11	0.08	1.25	0.15	86.28
Acidisphaera	0	0.11	0.08	0.87	0.15	86.43
Agrobacterium	0	0.11	0.08	0.87	0.15	86.57
Aquicella	0	0.11	0.08	0.87	0.15	86.72
Beggiatoa	0	0.11	0.08	0.87	0.15	86.86
Catabacter	0	0.11	0.08	0.87	0.15	87.01
Cryobacterium	0	0.11	0.08	0.87	0.15	87.15
Desulforhopalus	0	0.11	0.08	0.87	0.15	87.3
Dialister	0	0.11	0.08	0.87	0.15	87.44
Escherichia	0	0.11	0.08	0.87	0.15	87.59
Halorhodospira	0	0.11	0.08	0.87	0.15	87.74
OP11 (genus)	0	0.11	0.08	0.87	0.15	87.88
Psychrobacter	0	0.11	0.08	0.87	0.15	88.03
Acetobacterium	0.11	0.11	0.07	0.91	0.14	88.17
Microthrix	0.11	0.11	0.07	0.91	0.14	88.31
Oscillatoria	0.11	0.11	0.07	0.91	0.14	88.46
Pseudoruegeria	0.11	0.11	0.07	0.91	0.14	88.6
Saccharospirillum	0.11	0.11	0.07	0.91	0.14	88.74
Erysipelothrix	0.04	0.11	0.07	1.14	0.14	88.88
Isosphaera	0.04	0.11	0.07	1.14	0.14	89.03
Nitrosomonas	0.04	0.11	0.07	1.14	0.14	89.17
Nitrosovibrio	0.09	0.11	0.07	1.03	0.14	89.31
OD1 (genus)	0.05	0.11	0.07	1.19	0.14	89.45
Legionella	0.07	0.11	0.07	1.18	0.14	89.6
Aquincola	0.07	0.11	0.07	1.24	0.14	89.74
Deefgea	0.07	0.11	0.07	1.24	0.14	89.88
Sideroxydans	0.05	0.11	0.07	1.26	0.14	90.02
