# Supplementary material for: Seasonal Variations and Resilience of Bacterial Communities in a Sewage Polluted Urban River
Source: PLoS One. 2014 Mar 25;9(3):e92579. doi: 10.1371/journal.pone.0092579 (PMC3965440; doi:10.1371/journal.pone.0092579)
Supplement: Table S2 — Results of SIMPER analyses indicating the contribution of specific genus to observed differences in community structure between upstream and downstream samples. (XLSX) [file pone.0092579.s006.xlsx]

## Sheet: January
Groups wwtp & upstream			January						Groups wwtp & down			January					Groups upstream & down			January
Average dissimilarity = 42,64									Average dissimilarity = 35,24								Average dissimilarity = 31,16
	Group wwtp	Group upstream								Group wwtp	Group down							Group upstream	Group down
Species	Av.Abund	Av.Abund	Av.Diss	Diss/SD	Contrib%	Cum.%			Species	Av.Abund	Av.Abund	Av.Diss	Diss/SD	Contrib%	Cum.%		Species	Av.Abund	Av.Abund	Av.Diss	Diss/SD	Contrib%	Cum.%
Lapillicoccus	1.29	0.3	0.3	2.58	0.69	0.69			Arcobacter	0.83	1.56	0.21	3	0.6	0.6		Chitinimonas	0	0.72	0.19	1.35	0.62	0.62
Tetrasphaera	1.64	0.65	0.29	9.07	0.68	1.37			Ornithinicoccus	0.63	0.62	0.18	1.58	0.52	1.12		Lapillicoccus	0.3	0.98	0.19	1.86	0.6	1.22
Xanthobacter	0	0.91	0.27	4.5	0.63	2.01			Roseburia	0	0.62	0.18	4.05	0.51	1.63		Nannocystis	0	0.58	0.16	9.92	0.51	1.73
Xanthomonas	0.26	1.09	0.25	2.42	0.58	2.59			Chitinimonas	0.47	0.72	0.18	1.33	0.5	2.13		Ilumatobacter	0	0.54	0.15	3.78	0.47	2.2
Anabaena	0	0.83	0.24	13.91	0.57	3.16			Coprococcus	0	0.57	0.17	4.98	0.47	2.6		Microthrix	0.21	0.73	0.15	1.97	0.47	2.67
Nannocystis	0.81	0	0.24	5.35	0.56	3.72			Oscillospira	0	0.55	0.16	5.15	0.45	3.04		Xanthobacter	0.91	0.4	0.14	1.72	0.45	3.12
Planktophila	0	0.78	0.23	10.03	0.54	4.26			Pseudorhodobacter	0.55	0.75	0.16	2.47	0.45	3.49		Tetrasphaera	0.65	1.16	0.14	2.04	0.44	3.57
Ferrimicrobium	0.73	0	0.22	3.08	0.51	4.77			Succinivibrio	0	0.53	0.15	4.89	0.43	3.92		Imtechium	0	0.51	0.14	1.6	0.44	4.01
Microthrix	0.92	0.21	0.21	2.24	0.5	5.27			Faecalibacterium	0.61	1.13	0.15	3.11	0.43	4.35		Caldilinea	0.28	0.66	0.14	1.32	0.44	4.45
Paludibacter	0	0.7	0.21	5.95	0.49	5.75			Methylobacter	0	0.52	0.15	3.73	0.43	4.78		Solibium	0	0.49	0.13	4.2	0.43	4.88
Roseburia	0	0.7	0.21	13.07	0.48	6.24			Phascolarctobacterium	0	0.52	0.15	4.57	0.43	5.21		Ornithinicoccus	0.25	0.62	0.13	1.43	0.43	5.3
Methylobacter	0	0.69	0.2	16.91	0.47	6.71			Kouleothrix	0.52	0.41	0.15	1.31	0.43	5.64		Ferrimicrobium	0	0.48	0.13	1.86	0.42	5.73
Rickettsiella	0	0.68	0.2	9.67	0.47	7.18			Prevotella	0.35	0.83	0.15	1.54	0.42	6.06		Methylocapsa	0	0.48	0.13	3.32	0.42	6.15
Haliscomenobacter	1.21	0.51	0.2	1.83	0.47	7.65			Tolumonas	0	0.51	0.15	4.73	0.42	6.48		Arenimonas	0.47	0	0.13	19.23	0.41	6.56
Actinotalea	0	0.68	0.2	10.62	0.47	8.12			Lactobacillus	0	0.51	0.15	4.57	0.42	6.89		Actinotalea	0.68	0.21	0.13	1.7	0.41	6.97
Solibium	0.67	0	0.2	30.61	0.46	8.58			Rickettsiella	0	0.5	0.15	4.8	0.41	7.31		Roseateles	0	0.46	0.13	1.72	0.4	7.38
Ilumatobacter	0.66	0	0.19	5.86	0.45	9.03			Xanthomonas	0.26	0.73	0.14	1.49	0.41	7.71		Caenispirillum	0.46	0	0.12	7.94	0.4	7.78
Oscillospira	0	0.65	0.19	10.62	0.45	9.48			Hyphomicrobium	0.49	0.53	0.14	1.48	0.41	8.12		Aphanizomenon	0.52	0.07	0.12	3	0.4	8.18
Tolumonas	0	0.65	0.19	10.62	0.45	9.93			Dokdonella	0.49	0.45	0.14	1.2	0.41	8.53		Isosphaera	0.46	0	0.12	21.69	0.4	8.57
Erysipelothrix	0	0.65	0.19	13.55	0.45	10.38			Thiobacillus	0.48	0.7	0.14	1.67	0.4	8.93		Aminobacter	0.52	0.08	0.12	1.92	0.4	8.97
Polaromonas	0.28	0.91	0.19	1.71	0.45	10.82			Sporichthya	0	0.48	0.14	8.67	0.4	9.33		Anabaena	0.83	0.39	0.12	1.21	0.39	9.36
									Parabacteroides	0	0.48	0.14	4.16	0.4	9.73		Paenibacillus	0.45	0.15	0.12	1.21	0.38	9.74
									Planktophila	0	0.48	0.14	1.54	0.39	10.12		Polyangium	0.23	0.65	0.12	1.56	0.38	10.13
									Caldilinea	0.9	0.66	0.14	1.38	0.39	10.51		Terrabacter	0.29	0.68	0.12	1.44	0.38	10.51
									Tetrasphaera	1.64	1.16	0.14	1.98	0.39	10.9		Gordonia	0	0.43	0.12	1.13	0.38	10.88
									Acidobacterium	0.46	0.57	0.14	2.04	0.39	11.28		Rhodococcus	0.32	0.72	0.11	1.15	0.37	11.25
									Gordonia	0.46	0.43	0.13	1.19	0.38	11.66		Haliscomenobacter	0.51	0.93	0.11	1.3	0.37	11.62
									Algoriphagus	0.52	0.08	0.13	2.52	0.37	12.03		Kouleothrix	0	0.41	0.11	1.07	0.36	11.98
									Ruminococcus	0.75	1.19	0.13	3.05	0.36	12.39		Rasbo	0.49	0.09	0.11	2.07	0.36	12.34
									Haliscomenobacter	1.21	0.93	0.13	1.44	0.36	12.75		Dokdonella	0.25	0.45	0.11	1.17	0.35	12.69
									Pseudonocardia	0	0.44	0.13	1.78	0.36	13.11		Nocardioides	0.23	0.52	0.11	1.36	0.35	13.04
									Erysipelothrix	0	0.43	0.12	1.72	0.35	13.46		Phycicoccus	0.4	0	0.11	19.23	0.35	13.38
									Streptococcus	0.32	0.7	0.12	1.24	0.35	13.81		Acidimicrobium	0	0.39	0.11	5.8	0.34	13.73
									Cellulomonas	0.42	0.55	0.12	1.98	0.35	14.16
									Escherichia	0	0.42	0.12	1.84	0.35	14.5

## Sheet: April
Groups wwtp & upstream			April					Groups wwtp & down								Groups upstream & down
Average dissimilarity = 65,72								Average dissimilarity = 41,89								Average dissimilarity = 52,90
	Group wwtp	Group upstream							Group wwtp	Group down							Group upstream	Group down
Species	Av.Abund	Av.Abund	Av.Diss	Diss/SD	Contrib%	Cum.%		Species	Av.Abund	Av.Abund	Av.Diss	Diss/SD	Contrib%	Cum.%		Species	Av.Abund	Av.Abund	Av.Diss	Diss/SD	Contrib%	Cum.%
Malikia	0.93	2.26	0.69	4.01	1.05	1.05		Malikia	0.93	1.91	0.41	1.48	0.97	0.97		Lapillicoccus	0	0.97	0.55	4.49	1.03	1.03
Tetrasphaera	1.29	0	0.67	3.49	1.02	2.07		Rhodoluna	0	1.02	0.4	2.65	0.96	1.94		Arcobacter	0.71	1.57	0.48	1.76	0.91	1.94
Lapillicoccus	1.25	0	0.65	7.79	0.99	3.06		Klugiella	0	0.79	0.31	2.77	0.75	2.69		Flectobacillus	0.99	0.19	0.47	1.75	0.89	2.83
Flavobacterium	1.34	2.53	0.62	3.87	0.94	3.99		Planktophila	0	0.72	0.29	2.59	0.68	3.37		Zoogloea	0.23	1.03	0.45	2.02	0.86	3.69
Zoogloea	1.38	0.23	0.6	2.26	0.91	4.91		Chitinimonas	0.73	0.61	0.28	1.3	0.68	4.05		Aeromicrobium	0	0.78	0.44	4.31	0.84	4.52
Microthrix	1.11	0	0.57	27.39	0.87	5.78		Tetrasphaera	1.29	0.69	0.28	1.23	0.66	4.71		Trichococcus	0	0.75	0.42	8.16	0.8	5.33
Rhodoluna	0	1.03	0.53	5.26	0.81	6.59		Limnohabitans	0.44	1.1	0.27	1.78	0.65	5.36		Microthrix	0	0.75	0.42	5.61	0.79	6.12
Haliscomenobacter	1	0	0.52	4.94	0.79	7.37		Pseudonocardia	0	0.67	0.27	2.84	0.64	5.99		Rhodococcus	0	0.74	0.41	2.28	0.78	6.89
Rhodococcus	0.95	0	0.49	5.6	0.75	8.12		Ornithinicoccus	0.62	0.71	0.24	1.51	0.58	6.58		Methylibium	0	0.72	0.41	5.19	0.77	7.67
Methylibium	0.91	0	0.47	7.15	0.72	8.84		Polynucleobacter	0.6	1.11	0.22	1.6	0.53	7.11		Flavobacterium	2.53	1.79	0.4	5.77	0.76	8.42
Planktophila	0	0.91	0.47	5.01	0.71	9.56		Caldilinea	0.56	0.26	0.22	1.13	0.52	7.62		Ornithinicoccus	0	0.71	0.4	1.72	0.76	9.18
Trichococcus	0.9	0	0.47	10.4	0.71	10.26		Arcicella	0	0.54	0.21	3.11	0.51	8.13		Ilyobacter	0	0.65	0.38	1.74	0.72	9.9
Aeromicrobium	0.87	0	0.45	2.62	0.69	10.96		Methyloversatilis	0.74	0.23	0.21	1.52	0.51	8.64		Tetrasphaera	0	0.69	0.36	1.71	0.67	10.57
Arcicella	0	0.88	0.45	12.85	0.69	11.65		Flavobacterium	1.34	1.79	0.21	1.44	0.5	9.14		Chitinimonas	0	0.61	0.35	1.11	0.65	11.22
Anabaena	0.36	1.18	0.43	1.24	0.66	12.3		Sphaerotilus	0.53	0.37	0.21	1.19	0.5	9.64		Microbacterium	0.37	0.92	0.33	1.27	0.62	11.85
Byssovorax	0.83	0	0.43	7.98	0.66	12.96		Anabaena	0.36	0.8	0.21	1.27	0.49	10.13		Acinetobacter	0.56	1.16	0.33	3.16	0.62	12.46
Levilinea	0.83	0	0.43	3	0.65	13.61		Sporichthya	0	0.5	0.2	2.63	0.48	10.6		Haliscomenobacter	0	0.59	0.31	1.84	0.6	13.06
Ilyobacter	0.82	0	0.42	3.46	0.64	14.25		Sinorhizobium	0.57	0.1	0.2	1.9	0.47	11.07		Denitratisoma	0	0.54	0.31	8.04	0.59	13.65
Thermomonas	0.8	0	0.42	10.81	0.63	14.88		Nannocystis	0.64	0.21	0.19	1.75	0.46	11.54		Anabaena	1.18	0.8	0.31	1.54	0.58	14.23
Flectobacillus	0.19	0.99	0.41	1.93	0.63	15.51		Zoogloea	1.38	1.03	0.19	1.19	0.46	12		Schlegelella	0	0.52	0.3	5.89	0.57	14.8
Limnohabitans	0.44	1.25	0.41	3.51	0.63	16.14		Lewinella	0.65	0.25	0.19	1.47	0.46	12.46		Rhodomicrobium	0	0.52	0.3	4.11	0.56	15.36
Ideonella	0.79	0	0.41	10.4	0.62	16.77		Cytophaga	0.69	0.24	0.19	1.39	0.46	12.91		Collinsella	0	0.51	0.29	7.75	0.55	15.91
TM7 (genus)	1.29	0.49	0.41	1.72	0.62	17.39		Catabacter	0.49	0	0.19	3.84	0.46	13.37		Thermomonas	0	0.53	0.29	1.71	0.55	16.46
Nitrotoga	0.79	0	0.41	9.23	0.62	18.01		Pseudorhodobacter	0.49	0.61	0.19	2.52	0.45	13.82		Malikia	2.26	1.91	0.29	1.37	0.54	17
Rhodocyclus	1.01	0.23	0.4	2.56	0.61	18.62		Dietzia	0.49	0.38	0.19	1.3	0.45	14.28		Rasbo	0.49	0	0.29	4.21	0.54	17.54
Pseudonocardia	0	0.77	0.4	8.46	0.6	19.22		Rhodocyclus	1.01	0.57	0.19	1.13	0.44	14.72		Enterococcus	0	0.49	0.28	4.8	0.53	18.07
Niastella	0.76	0	0.39	32	0.6	19.82		TM7 (genus)	1.29	0.97	0.18	1.22	0.44	15.16		Nostocoida (Actinobacteria)	0.3	0.8	0.28	1.53	0.52	18.6
Acinetobacter	1.31	0.56	0.39	2.88	0.6	20.41		Haliscomenobacter	1	0.59	0.18	1.09	0.43	15.59		Rheinheimera	0.73	0.24	0.28	1.46	0.52	19.12
Methyloversatilis	0.74	0	0.38	50.37	0.58	21		Fibrobacter	0.47	0.39	0.18	1.29	0.43	16.02		Chloroflexus	0	0.45	0.27	0.91	0.51	19.62
Chitinimonas	0.73	0	0.37	0.87	0.57	21.57		Hyphomicrobium	0.47	0.25	0.18	1.13	0.43	16.46		Afipia	0.22	0.68	0.27	1.68	0.51	20.13
Pseudorhodoferax	0.72	0	0.37	3.79	0.56	22.13		Achromobacter	0.47	0.79	0.18	1.31	0.43	16.89		SR1 (genus)	0	0.48	0.26	1.7	0.5	20.63
Arcobacter	1.42	0.71	0.37	10.67	0.56	22.69		Chloroflexus	0	0.45	0.18	0.93	0.42	17.31		Ruminococcus	0.23	0.7	0.26	1.78	0.5	21.12
Aquimonas	0.7	0	0.36	11.29	0.55	23.24		Solirubrobacter	0.59	0.18	0.18	1.46	0.42	17.74		Dechloromonas	0.67	1.12	0.26	3.08	0.49	21.61
Perlucidibaca	0.9	0.22	0.35	2.25	0.54	23.78		Ideonella	0.79	0.39	0.17	1.13	0.41	18.15		TM7 (genus)	0.49	0.97	0.26	2.28	0.49	22.09
Denitratisoma	0.68	0	0.35	9.01	0.53	24.31		Perlucidibaca	0.9	0.5	0.17	1.27	0.41	18.56		Variovorax	0.31	0.75	0.25	1.25	0.48	22.57
Dechloromonas	1.34	0.67	0.35	6.2	0.53	24.84		Magnetospirillum	0.49	0.08	0.17	2	0.4	18.96		Roseomonas	0	0.45	0.25	1.64	0.48	23.05
Nostocoida (Actinobacteria)	0.97	0.3	0.34	1.88	0.52	25.37		Caulobacter	0.6	0.21	0.17	1.38	0.39	19.36		Xanthomonas	0	0.41	0.25	1.63	0.48	23.53
Chitinophaga	0.67	0	0.34	5.17	0.52	25.89		Sulfurospirillum	0.42	0.39	0.16	1.71	0.39	19.75		Aquimonas	0	0.45	0.25	1.62	0.47	24
Enterococcus	0.67	0	0.34	5.17	0.52	26.41		Levilinea	0.83	0.44	0.16	1.12	0.39	20.14		Subdoligranulum	0	0.41	0.25	1.76	0.47	24.47
Sterolibacterium	0.67	0	0.34	5.17	0.52	26.94		Planktoluna	0	0.41	0.16	1.8	0.39	20.53		Byssovorax	0	0.45	0.24	1.85	0.46	24.93
Lewinella	0.65	0	0.34	3.52	0.52	27.45		Rhodococcus	0.95	0.74	0.16	2.15	0.39	20.92		Levilinea	0	0.44	0.24	1.83	0.45	25.38
Variovorax	0.96	0.31	0.34	1.56	0.51	27.97		Rickettsia	0.48	0.1	0.16	1.98	0.38	21.3		Niastella	0	0.44	0.24	1.83	0.45	25.83
Klugiella	0	0.65	0.34	2.94	0.51	28.48		Arcobacter	1.42	1.57	0.16	1.55	0.38	21.68		Kaistella	0	0.44	0.24	1.69	0.45	26.28
Rhodomicrobium	0.64	0	0.33	3.72	0.51	28.99		Aureispira	0.52	0.17	0.16	1.6	0.38	22.06		Rhodocyclus	0.23	0.57	0.24	1.59	0.45	26.72
Nannocystis	0.64	0	0.33	10.18	0.51	29.49		Acidobacterium	0.41	0.25	0.16	1.09	0.38	22.44		Pseudorhodoferax	0	0.43	0.23	1.81	0.44	27.16
Derxia	0.64	0	0.33	3.23	0.5	29.99		Burkholderia	0.68	0.44	0.16	1.36	0.38	22.82		Polaromonas	0	0.41	0.23	1.74	0.44	27.6
Polyangium	0.61	0	0.31	5.65	0.48	30.47		Byssovorax	0.83	0.45	0.16	1.23	0.38	23.19		Cellvibrio	0.39	0.26	0.23	1.22	0.44	28.04
Schlegelella	0.61	0	0.31	5.65	0.48	30.95		Luteococcus	0.44	0.06	0.16	2.47	0.37	23.56		Cellulomonas	0	0.43	0.23	1.67	0.44	28.47
Ornithinicoccus	0.62	0	0.31	0.87	0.48	31.43		Thiococcus	0.44	0.06	0.16	2.47	0.37	23.93		Devosia	0	0.43	0.23	1.76	0.43	28.91
Paracoccus	0.6	0	0.31	4.79	0.48	31.9		Pedobacter	0.4	0.37	0.15	1.55	0.37	24.3		Sphingomonas	0.26	0.66	0.23	1.31	0.43	29.34
Kaistella	0.6	0	0.31	10.4	0.47	32.38		Ilumatobacter	0.52	0.2	0.15	1.44	0.37	24.67		Nitrotoga	0	0.41	0.23	1.84	0.43	29.77
Microbacterium	0.84	0.37	0.31	1.39	0.47	32.85		Crocinitomix	0.72	0.35	0.15	1.11	0.37	25.03		Burkholderia	0.22	0.44	0.23	1.31	0.43	30.2
Caulobacter	0.6	0	0.31	33.2	0.47	33.32		Novosphingobium	0.39	0.51	0.15	1.29	0.36	25.4		Synechococcus	0.49	0.08	0.22	2.09	0.42	30.62
Polynucleobacter	0.6	1.19	0.31	1.84	0.46	33.79		Kouleothrix	0.39	0.22	0.15	1.11	0.36	25.76		Faecalibacterium	0.27	0.67	0.22	1.35	0.42	31.04
Bdellovibrio	0.59	0	0.3	49.85	0.46	34.25		Dokdonella	0.39	0.12	0.15	0.98	0.36	26.12		Verrucomicrobium	0	0.4	0.22	1.86	0.42	31.46
Corynebacterium	0.59	0	0.3	49.85	0.46	34.71		Sterolibacterium	0.67	0.36	0.15	1.2	0.36	26.48		Crenothrix	0	0.36	0.22	1.59	0.42	31.87
Sporichthya	0	0.59	0.3	4.06	0.46	35.17		Nitrotoga	0.79	0.41	0.15	1.41	0.36	26.85		Tolumonas	0.45	0.28	0.22	2.59	0.42	32.29
SR1 (genus)	0.58	0	0.3	7.32	0.46	35.63		Nonomuraea	0.38	0.38	0.15	1.2	0.36	27.21		Fibrobacter	0	0.39	0.22	1.11	0.41	32.7
Subdoligranulum	0.58	0	0.3	7.32	0.46	36.09		Shinella	0.38	0.14	0.15	0.96	0.36	27.57		Spirosoma	0.26	0.53	0.21	1.18	0.4	33.1
Solirubrobacter	0.59	0	0.3	2.63	0.46	36.55		Nocardioides	0.53	0.18	0.15	1.49	0.36	27.93		Perlucidibaca	0.22	0.5	0.21	1.26	0.4	33.49
Afipia	0.79	0.22	0.3	1.63	0.45	37		Microthrix	1.11	0.75	0.15	1.61	0.36	28.29		Actinomyces	0	0.36	0.21	1.64	0.39	33.89
Spirosoma	0.83	0.26	0.3	1.81	0.45	37.45		Thiobacillus	0.52	0.23	0.15	1.51	0.35	28.64		Novosphingobium	0.33	0.51	0.21	1.16	0.39	34.28
Sinorhizobium	0.57	0	0.29	2.8	0.45	37.9		Lapillicoccus	1.25	0.97	0.15	1.57	0.35	28.99		Aquincola	0.22	0.5	0.21	1.31	0.39	34.67
Propionibacterium	0.56	0	0.29	6.87	0.45	38.34		Herbaspirillum	0.38	0.46	0.15	1.35	0.35	29.34		Nonomuraea	0	0.38	0.21	1.13	0.39	35.06
Legionella	0.56	0	0.29	5.17	0.44	38.78		Defluviicoccus	0.38	0.18	0.15	1.15	0.35	29.69		Pseudoclavibacter	0	0.36	0.2	1.72	0.38	35.44
Acidovorax	1.33	0.79	0.29	1.56	0.44	39.22		Chryseobacterium	0.62	0.33	0.15	1.27	0.35	30.04		Dietzia	0	0.38	0.2	1.14	0.38	35.83
Caldilinea	0.56	0	0.29	0.87	0.44	39.65		Gemmatimonas	0.44	0.09	0.15	2.01	0.35	30.38		Sphingopyxis	0	0.36	0.2	1.78	0.38	36.2
Sphaerotilus	0.53	0.27	0.28	1.24	0.42	40.08		Wolinella	0.38	0.12	0.15	0.97	0.35	30.73		Emticicia	0	0.34	0.2	1.54	0.37	36.58
								Derxia	0.64	0.35	0.15	1.27	0.35	31.08		Sphaerotilus	0.27	0.37	0.2	1.12	0.37	36.95
								Geothrix	0.38	0.1	0.14	0.99	0.35	31.42		Giesbergeria	0.26	0.58	0.2	1.22	0.37	37.33
								Crenothrix	0	0.36	0.14	1.65	0.35	31.77		Brachymonas	0.23	0.57	0.2	1.35	0.37	37.7
								Spirosoma	0.83	0.53	0.14	1.16	0.34	32.11		Paucibacter	0	0.34	0.2	1.56	0.37	38.07
								Chitinophaga	0.67	0.36	0.14	1.07	0.34	32.45		Parvibaculum	0	0.34	0.2	1.53	0.37	38.45
								Frigovirgula	0.5	0.21	0.14	1.42	0.34	32.79		Leucobacter	0.52	0.64	0.2	1.89	0.37	38.82
								Paracoccus	0.6	0.37	0.14	1.22	0.33	33.12		Ideonella	0	0.39	0.2	1.16	0.37	39.19
								Cellulomonas	0.36	0.43	0.14	1.33	0.33	33.45		Anaerovorax	0	0.35	0.2	1.71	0.37	39.56
								Rubrivivax	0.76	0.42	0.14	1.26	0.33	33.78		Derxia	0	0.35	0.19	1.13	0.36	39.92
								Geobacter	0.36	0.26	0.14	1.29	0.33	34.11		Rhodobacter	0.57	0.91	0.19	1.7	0.36	40.29
								Propionivibrio	0.73	0.86	0.14	1.4	0.33	34.44
								Uliginosibacterium	0.36	0.22	0.14	1.07	0.33	34.77
								Beijerinckia	0.36	0.2	0.14	1.05	0.33	35.1
								Roseomonas	0.34	0.45	0.14	1.29	0.33	35.43
								Bergeyella	0.35	0.32	0.14	1.74	0.33	35.75
								Vitreoscilla	0.5	0.22	0.14	1.31	0.33	36.08
								Massilia	0	0.34	0.13	1.79	0.32	36.4
								Polyangium	0.61	0.32	0.13	1.14	0.32	36.72
								Thauera	0.92	0.65	0.13	1.47	0.32	37.04
								Oceanicola	0.33	0.31	0.13	1.15	0.32	37.36
								Microbacterium	0.84	0.92	0.13	1.8	0.32	37.68
								Acidovorax	1.33	1.12	0.13	1.15	0.32	38
								Thermomonas	0.8	0.53	0.13	1.15	0.32	38.32
								Niastella	0.76	0.44	0.13	1.19	0.32	38.63
								Ilyobacter	0.82	0.65	0.13	1.15	0.31	38.95
								Parvibaculum	0	0.34	0.13	1.64	0.31	39.26
								Fusobacterium	0.33	0.18	0.13	1.06	0.31	39.57
								Brevundimonas	0.33	0.31	0.13	1.13	0.31	39.88
								OD1 (genus)	0.33	0.3	0.13	1.19	0.31	40.19

## Sheet: river
Groups jan & april			RIVER					Groups jan & july								Groups april & july								Groups jan & oct								Groups april & oct								Groups july & oct
Average dissimilarity = 48,07								Average dissimilarity = 47,10								Average dissimilarity = 47,00								Average dissimilarity = 36,35								Average dissimilarity = 45,40								Average dissimilarity = 45,92
	Group jan	Group april							Group jan	Group july							Group april	Group july							Group jan	Group oct							Group april	Group oct							Group july	Group oct
Species	Av.Abund	Av.Abund	Av.Diss	Diss/SD	Contrib%	Cum.%		Species	Av.Abund	Av.Abund	Av.Diss	Diss/SD	Contrib%	Cum.%		Species	Av.Abund	Av.Abund	Av.Diss	Diss/SD	Contrib%	Cum.%		Species	Av.Abund	Av.Abund	Av.Diss	Diss/SD	Contrib%	Cum.%		Species	Av.Abund	Av.Abund	Av.Diss	Diss/SD	Contrib%	Cum.%		Species	Av.Abund	Av.Abund	Av.Diss	Diss/SD	Contrib%	Cum.%
Malikia	0.9	2.01	0.41	1.89	0.86	0.86		Klugiella	0.27	1.16	0.34	2.14	0.72	0.72		Malikia	2.01	1.16	0.48	1.63	1.01	1.01		Pleomorphomonas	0.61	0	0.19	3.42	0.52	0.52		Malikia	2.01	1.25	0.37	1.61	0.82	0.82		Arcobacter	1.16	1.83	0.32	1.49	0.69	0.69
Tetrasphaera	1.01	0.49	0.24	1.37	0.51	1.37		Anabaena	0.52	1.31	0.33	1.43	0.71	1.42		Propionivibrio	0.83	1.64	0.43	1.64	0.92	1.93		Chitinimonas	0.51	0.51	0.16	1.43	0.45	0.97		Ilyobacter	0.47	1.12	0.31	1.33	0.69	1.51		Anabaena	1.31	0.82	0.3	1.32	0.65	1.34
Ruminococcus	1.15	0.56	0.22	1.63	0.46	1.82		Propionivibrio	0.81	1.64	0.3	2.05	0.63	2.05		Anabaena	0.91	1.31	0.36	1.29	0.77	2.7		Psychrobacter	0.6	0.15	0.14	1.84	0.39	1.36		Arcobacter	1.32	1.83	0.31	1.38	0.69	2.2		Faecalibacterium	0.32	0.99	0.29	1.68	0.63	1.97
Faecalibacterium	1.14	0.55	0.22	1.68	0.45	2.27		Limnohabitans	0.63	1.44	0.29	1.65	0.62	2.67		Chloroflexus	0.32	0.52	0.35	0.64	0.75	3.44		Denitratisoma	0.72	0.29	0.14	1.43	0.39	1.74		Perlucidibaca	0.42	1.02	0.27	1.49	0.59	2.8		Propionivibrio	1.64	1	0.29	1.63	0.62	2.59
Pleomorphomonas	0.61	0.04	0.21	2.47	0.43	2.7		Faecalibacterium	1.14	0.32	0.29	2.1	0.62	3.29		Klugiella	0.75	1.16	0.3	1.78	0.65	4.09		Ornithinicoccus	0.51	0.43	0.14	1.29	0.38	2.13		Ruminococcus	0.56	1.08	0.24	1.39	0.52	3.32		Klugiella	1.16	0.66	0.28	2.22	0.6	3.2
Arcobacter	1.52	1.32	0.2	1.63	0.42	3.12		Flectobacillus	0.79	0.05	0.26	3.88	0.54	3.83		Chitinimonas	0.44	0.63	0.28	1.54	0.61	4.7		Lysobacter	0.64	0.24	0.14	1.55	0.38	2.51		Tetrasphaera	0.49	0.8	0.24	1.3	0.52	3.83		Ilyobacter	0.48	1.12	0.27	1.41	0.59	3.79
Chitinimonas	0.51	0.44	0.2	1.16	0.41	3.53		Albidiferax	1.07	0.37	0.25	1.99	0.53	4.36		Arcobacter	1.32	1.16	0.27	1.27	0.58	5.28		Spirosoma	0.77	0.33	0.14	1.34	0.38	2.89		Acinetobacter	0.99	1.41	0.23	1.31	0.5	4.33		Acinetobacter	0.78	1.41	0.27	1.73	0.59	4.38
Xanthomonas	0.83	0.29	0.2	1.51	0.41	3.95		Planktoluna	0.06	0.73	0.25	2.03	0.52	4.88		Tetrasphaera	0.49	0.69	0.26	1.44	0.56	5.84		Herminiimonas	0.5	0.06	0.14	2.64	0.38	3.27		Sphingobium	0.19	0.65	0.23	1.7	0.5	4.83		Limnohabitans	1.44	0.87	0.27	1.34	0.59	4.97
Thiobacillus	0.71	0.17	0.2	1.74	0.41	4.36		Chloroflexus	0.32	0.52	0.23	0.72	0.48	5.36		Ornithinicoccus	0.51	0.48	0.26	1.33	0.55	6.39		Haliscomenobacter	0.81	0.42	0.14	1.08	0.37	3.64		Thiothrix	0.48	0.99	0.22	1.56	0.49	5.32		Pseudomonas	0.8	1.43	0.26	1.68	0.58	5.54
Limnohabitans	0.63	1.14	0.19	1.66	0.4	4.76		Roseburia	0.64	0	0.22	4.26	0.47	5.83		Zoogloea	0.8	0.98	0.26	1.29	0.54	6.93		Planktoluna	0.06	0.48	0.14	1.72	0.37	4.01		Zoogloea	0.8	1.05	0.22	1.3	0.49	5.81		Roseburia	0	0.62	0.25	5.2	0.55	6.09
Haliscomenobacter	0.81	0.42	0.19	1.21	0.4	5.16		Nostocoida (Actinobacteria)	0.99	0.39	0.22	1.48	0.46	6.29		Rhodococcus	0.53	0.67	0.25	1.42	0.54	7.47		Terrabacter	0.57	0.23	0.13	1.4	0.36	4.37		Ideonella	0.28	0.74	0.22	1.38	0.48	6.29		Chloroflexus	0.52	0	0.23	0.51	0.51	6.6
Roseburia	0.64	0.12	0.19	2.05	0.4	5.55		Polaromonas	0.71	0.11	0.21	2.37	0.45	6.74		Lapillicoccus	0.7	0.57	0.25	1.23	0.54	8.01		Klugiella	0.27	0.66	0.13	1.48	0.36	4.73		Xanthomonas	0.29	0.77	0.22	1.43	0.48	6.77		Prevotella	0.29	0.84	0.23	1.93	0.5	7.1
Thiothrix	0.98	0.48	0.18	1.65	0.38	5.94		Chitinimonas	0.51	0.63	0.19	1.43	0.41	7.16		Planktoluna	0.37	0.73	0.24	1.41	0.52	8.53		Xanthobacter	0.55	0.19	0.13	1.34	0.36	5.09		Roseburia	0.12	0.62	0.22	2.01	0.48	7.25		Aeromonas	0.69	1.21	0.22	1.59	0.49	7.59
Perlucidibaca	0.89	0.42	0.18	1.44	0.38	6.32		Trichococcus	0.94	0.4	0.19	1.57	0.41	7.57		Limnohabitans	1.14	1.44	0.24	1.27	0.51	9.04		Anabaena	0.52	0.82	0.12	1.14	0.33	5.42		Pseudomonas	0.97	1.43	0.21	1.38	0.47	7.71		Nostocoida (Actinobacteria)	0.39	0.88	0.22	1.29	0.48	8.07
Ideonella	0.73	0.28	0.18	1.39	0.38	6.7		Alistipes	0.56	0	0.19	3.51	0.41	7.97		Xanthomonas	0.29	0.74	0.24	1.32	0.51	9.55		Nonomuraea	0.25	0.36	0.12	1.15	0.33	5.75		Chitinimonas	0.44	0.51	0.21	1.37	0.47	8.18		Cetobacterium	0.06	0.58	0.22	1.86	0.47	8.54
Lapillicoccus	0.78	0.7	0.18	1.2	0.38	7.08		Prevotella	0.84	0.29	0.19	1.88	0.41	8.38		Flectobacillus	0.42	0.05	0.23	0.83	0.5	10.04		Fusobacterium	0.44	0.08	0.12	2.72	0.33	6.08		Ornithinicoccus	0.51	0.43	0.2	1.27	0.45	8.63		Streptococcus	0.22	0.69	0.21	1.72	0.45	8.99
Geobacter	0.67	0.19	0.18	1.79	0.37	7.45		Eubacterium	1.2	0.67	0.19	1.5	0.41	8.79		Flavobacterium	2	1.81	0.23	1.21	0.49	10.53		Ilyobacter	0.82	1.12	0.12	1.3	0.33	6.41		Flectobacillus	0.42	0.5	0.2	1.24	0.45	9.08		Enterobacter	0	0.49	0.2	1.82	0.44	9.43
Uliginosibacterium	0.7	0.22	0.18	1.54	0.37	7.83		Duganella	0.6	0.09	0.19	2.24	0.4	9.19		Microthrix	0.53	0.54	0.21	1.19	0.45	10.99		Rickettsia	0.42	0.08	0.12	1.84	0.33	6.73		Faecalibacterium	0.55	0.99	0.2	1.27	0.44	9.52		Ornithinicoccus	0.48	0.43	0.2	1.31	0.43	9.86
Flectobacillus	0.79	0.42	0.18	1.84	0.37	8.2		Ruminococcus	1.15	0.61	0.19	1.99	0.4	9.58		Nostocoida (Actinobacteria)	0.66	0.39	0.21	1.17	0.45	11.43		Polaromonas	0.71	0.38	0.12	1.5	0.32	7.05		Paracoccus	0.27	0.63	0.2	1.48	0.43	9.95		Flectobacillus	0.05	0.5	0.2	1.29	0.43	10.29
Xanthobacter	0.55	0.06	0.18	1.51	0.37	8.57		Psychrobacter	0.6	0.06	0.19	2.59	0.4	9.98		Caldilinea	0.19	0.47	0.21	1.18	0.44	11.87		Arcobacter	1.52	1.83	0.12	1.34	0.32	7.38		Flavobacterium	2	1.78	0.19	1.22	0.42	10.38		Ruminococcus	0.61	1.08	0.2	1.65	0.43	10.72
Anabaena	0.52	0.91	0.18	1.02	0.37	8.94		Arcobacter	1.52	1.16	0.18	1.47	0.39	10.37		Ilyobacter	0.47	0.48	0.21	1.45	0.44	12.31		Kaistella	0.42	0.07	0.12	1.77	0.32	7.7		Hyphomicrobium	0.18	0.56	0.19	1.77	0.42	10.79		Perlucidibaca	0.57	1.02	0.19	1.59	0.42	11.14
Flavobacterium	1.67	2	0.18	1.22	0.37	9.31		Haliscomenobacter	0.81	0.39	0.18	1.24	0.38	10.75		Sphaerotilus	0.34	0.55	0.2	1.25	0.43	12.74		Lapillicoccus	0.78	0.61	0.12	1.68	0.32	8.01		Caldilinea	0.19	0.52	0.19	1.55	0.41	11.21		Trichococcus	0.4	0.83	0.19	1.29	0.42	11.57
Klugiella	0.27	0.75	0.18	1.6	0.37	9.68		Frigovirgula	0.51	0	0.18	2.24	0.38	11.13		Dechloromonas	0.99	1.33	0.2	1.23	0.43	13.16		Dyella	0.55	0.19	0.12	1.43	0.32	8.33		Lapillicoccus	0.7	0.61	0.19	1.59	0.41	11.62		Chitinimonas	0.63	0.51	0.19	1.44	0.41	11.98
Caldilinea	0.55	0.19	0.18	1.25	0.36	10.05		Uliginosibacterium	0.7	0.27	0.18	1.42	0.37	11.5		Arcicella	0.63	0.32	0.2	1.17	0.43	13.59		Sterolibacterium	0.63	0.35	0.11	1.27	0.32	8.65		Cetobacterium	0.21	0.58	0.19	1.4	0.41	12.03		Dorea	0	0.46	0.19	2.22	0.41	12.39
Psychrobacter	0.6	0.14	0.17	1.74	0.36	10.41		Tetrasphaera	1.01	0.69	0.17	1.26	0.37	11.87		Ideonella	0.28	0.53	0.2	1.38	0.42	14.01		Cellulomonas	0.45	0.29	0.11	1.53	0.32	8.96		Fluviicola	0.67	0.28	0.18	1.29	0.4	12.43		Eubacterium	0.67	1.11	0.19	1.21	0.41	12.8
Paracoccus	0.68	0.27	0.17	1.48	0.36	10.77		Dorea	0.5	0	0.17	4.52	0.37	12.24		Haliscomenobacter	0.42	0.39	0.19	1.21	0.41	14.42		Nitrosomonas	0.73	0.39	0.11	1.36	0.31	9.28		Runella	0.08	0.48	0.18	1.65	0.4	12.83		Comamonas	0.55	0.95	0.19	1.19	0.4	13.2
Methylobacter	0.57	0.09	0.17	2.03	0.36	11.13		Pseudomonas	1.3	0.8	0.17	1.64	0.37	12.61		Thermomonas	0.38	0.55	0.19	1.26	0.41	14.83		Malikia	0.9	1.25	0.11	1.07	0.31	9.59		Flexibacter	0.82	0.42	0.18	1.26	0.39	13.22		Rhodococcus	0.67	0.4	0.18	1.57	0.4	13.61
Ornithinicoccus	0.51	0.51	0.17	1.34	0.36	11.49		Ornithinicoccus	0.51	0.48	0.17	1.41	0.37	12.97		Aeromicrobium	0.55	0.42	0.19	1.19	0.41	15.24		Aquiflexum	0.47	0.24	0.11	1.4	0.31	9.9		Aeromicrobium	0.55	0.31	0.18	1.31	0.39	13.61		Paracoccus	0.26	0.63	0.18	1.46	0.39	14
Ilyobacter	0.82	0.47	0.17	1.3	0.36	11.85		Streptococcus	0.69	0.22	0.17	1.64	0.37	13.34		Leadbetterella	0.07	0.37	0.19	0.99	0.41	15.65		Caldilinea	0.55	0.52	0.11	1.27	0.31	10.22		Trichococcus	0.53	0.83	0.17	0.96	0.38	13.99		Arcicella	0.32	0.65	0.18	1.42	0.39	14.39
Bradyrhizobium	0.52	0.08	0.17	1.64	0.35	12.21		Subdoligranulum	0.67	0.19	0.17	1.82	0.36	13.7		Trichococcus	0.53	0.4	0.19	1.29	0.4	16.05		Flectobacillus	0.79	0.5	0.11	1.22	0.31	10.53		Methylohalobius	0.07	0.42	0.17	1.31	0.38	14.37		Catenibacterium	0	0.45	0.18	2	0.39	14.78
Lactobacillus	0.52	0.06	0.17	2.42	0.35	12.56		Lapillicoccus	0.78	0.57	0.16	1.2	0.35	14.05		Burkholderia	0.37	0.61	0.19	1.41	0.4	16.45		Vitreoscilla	0.17	0.49	0.11	1.57	0.31	10.84		Vitreoscilla	0.16	0.49	0.17	1.42	0.38	14.74		Thiothrix	0.58	0.99	0.18	1.71	0.39	15.17
Herminiimonas	0.5	0.04	0.17	2.83	0.35	12.9		Xanthobacter	0.55	0.11	0.16	1.44	0.35	14.4		Rhodocyclus	0.47	0.62	0.19	1.23	0.4	16.84		Dokdonella	0.39	0.2	0.11	1.12	0.31	11.15		Nocardioides	0.13	0.48	0.17	1.55	0.38	15.12		Polynucleobacter	1.2	0.81	0.18	1.51	0.39	15.55
Lysobacter	0.64	0.18	0.17	1.61	0.35	13.25		Paracoccus	0.68	0.26	0.16	1.5	0.35	14.75		Spirosoma	0.45	0.37	0.18	1.22	0.39	17.24		Frigovirgula	0.51	0.26	0.11	1.31	0.31	11.45		Polynucleobacter	1.14	0.81	0.17	1.35	0.37	15.5		Nonomuraea	0.38	0.36	0.18	1.27	0.38	15.93
Eubacterium	1.2	0.76	0.17	2.38	0.34	13.59		Acinetobacter	1.23	0.78	0.16	1.37	0.35	15.1		Nitrosomonas	0.46	0.5	0.18	1.41	0.39	17.63		Dietzia	0.39	0.07	0.11	1.76	0.31	11.76		Dorea	0.13	0.46	0.17	1.5	0.37	15.86		Albidiferax	0.37	0.74	0.17	1.16	0.38	16.31
Rhodoluna	0.57	1.02	0.17	1.54	0.34	13.94		Proteus	0.57	0.12	0.16	1.94	0.35	15.44		Faecalibacterium	0.55	0.32	0.18	1.24	0.39	18.02		Duganella	0.6	0.28	0.11	1.38	0.3	12.06		Thermomonas	0.38	0.64	0.17	1.21	0.36	16.23		Alistipes	0	0.42	0.17	2.17	0.37	16.69
Fibrobacter	0.65	0.28	0.16	1.47	0.34	14.28		Leptothrix	1.31	0.87	0.16	1.36	0.34	15.78		Nonomuraea	0.27	0.38	0.18	1.17	0.39	18.41		Legionella	0.48	0.19	0.11	1.47	0.3	12.37		Oscillospira	0.19	0.51	0.17	1.36	0.36	16.59		Hyphomicrobium	0.26	0.56	0.17	1.92	0.37	17.05
Sterolibacterium	0.63	0.26	0.16	1.49	0.34	14.62		Spirosoma	0.77	0.37	0.16	1.27	0.34	16.12		Caulobacter	0.15	0.45	0.18	1.49	0.39	18.79		Imtechium	0.36	0.08	0.11	1.08	0.3	12.67		Limnohabitans	1.14	0.87	0.16	1.3	0.36	16.96		Sphingobium	0.29	0.65	0.17	1.31	0.37	17.42
Cupriavidus	0.64	0.25	0.16	1.56	0.34	14.96		Lysobacter	0.64	0.25	0.16	1.71	0.34	16.46		Lewinella	0.18	0.4	0.18	1.3	0.38	19.17		Acidobacterium	0.59	0.26	0.11	1.29	0.3	12.97		Enterobacter	0.21	0.49	0.16	1.19	0.36	17.32		Catenulispora	0.06	0.44	0.17	1.38	0.36	17.78
Duganella	0.6	0.14	0.16	1.9	0.34	15.3		Phascolarctobacterium	0.5	0.06	0.16	2.46	0.33	16.79		Sterolibacterium	0.26	0.42	0.18	1.26	0.38	19.56		Fluviicola	0.59	0.28	0.11	1.29	0.3	13.27		Rhodococcus	0.53	0.4	0.16	1.1	0.36	17.68		Collinsella	0.23	0.49	0.17	1.25	0.36	18.14
Arthrobacter	0.5	0.08	0.16	1.72	0.34	15.64		Lactobacillus	0.52	0.08	0.16	2.38	0.33	17.12		Aquimonas	0.32	0.45	0.18	1.2	0.38	19.94		Polyangium	0.53	0.36	0.11	1.23	0.3	13.57		Nonomuraea	0.27	0.36	0.16	1.09	0.36	18.03		Planktoluna	0.73	0.48	0.16	1.43	0.35	18.5
Dechloromonas	1.42	0.99	0.16	1.45	0.34	15.98		Byssovorax	0.71	0.36	0.16	1.32	0.33	17.45		Acinetobacter	0.99	0.78	0.18	1.38	0.38	20.32		Anaerovorax	0.61	0.32	0.11	1.3	0.3	13.87		Aquimonas	0.32	0.55	0.16	1.25	0.36	18.39		Chryseobacterium	0.24	0.54	0.16	1.26	0.35	18.85
Catabacter	0.45	0	0.16	2.18	0.33	16.31		Herminiimonas	0.5	0.05	0.16	2.9	0.33	17.78		Dyella	0.14	0.44	0.18	1.53	0.38	20.7		Microbulbifer	0.36	0	0.11	1.51	0.3	14.16		Comamonas	0.6	0.95	0.16	1.18	0.36	18.75		Nitrosomonas	0.5	0.39	0.16	1.45	0.35	19.2
Trichococcus	0.94	0.53	0.16	1.03	0.33	16.65		Rhodoluna	0.57	1	0.15	1.92	0.33	18.11		TM7 (genus)	0.83	0.94	0.18	1.38	0.38	21.07		Prochlorococcus	0.37	0.05	0.11	1.32	0.3	14.46		Janthinobacterium	0.08	0.4	0.16	1.26	0.36	19.1		Tetrasphaera	0.69	0.8	0.16	1.15	0.35	19.55
Leadbetterella	0.5	0.07	0.16	2.27	0.33	16.98		Chryseobacterium	0.64	0.24	0.15	1.41	0.33	18.44		Nitratireductor	0.13	0.43	0.18	1.56	0.38	21.45		Sinorhizobium	0.39	0.11	0.11	1.37	0.29	14.75		Escherichia	0.21	0.49	0.16	1.34	0.35	19.46		Janthinobacterium	0.07	0.4	0.16	1.22	0.35	19.89
Zoogloea	1.02	0.8	0.16	1.14	0.33	17.31		Bradyrhizobium	0.52	0.19	0.15	1.47	0.32	18.76		Derxia	0.25	0.44	0.18	1.24	0.37	21.82		Moraxella	0.46	0.23	0.11	1.36	0.29	15.05		Fibrobacter	0.28	0.46	0.16	1.21	0.35	19.81		Massilia	0.19	0.5	0.16	1.36	0.34	20.24
Polaromonas	0.71	0.29	0.16	1.28	0.33	17.64		Coprococcus	0.47	0.06	0.15	1.79	0.32	19.08		Methylibium	0.52	0.66	0.17	1.07	0.37	22.19		Actibacter	0.42	0.15	0.11	1.45	0.29	15.34		Cytophaga	0.23	0.46	0.16	1.24	0.35	20.16		Vitreoscilla	0.15	0.49	0.16	1.49	0.34	20.58
Aquiflexum	0.47	0.07	0.16	1.57	0.33	17.97		Methylophilus	0.63	0.22	0.15	1.54	0.32	19.4		Rickettsiella	0.28	0.58	0.17	1.17	0.37	22.57		Albidiferax	1.07	0.74	0.11	1.67	0.29	15.63		Sphaerotilus	0.34	0.53	0.16	1.37	0.35	20.51		Flexibacter	0.66	0.42	0.16	1.22	0.34	20.92
Byssovorax	0.71	0.32	0.16	1.22	0.33	18.29		Thiobacillus	0.71	0.29	0.15	1.35	0.32	19.72		Ralstonia	0.17	0.4	0.17	1.15	0.37	22.93		Magnospira	0.34	0	0.11	1.44	0.29	15.93		Haliscomenobacter	0.42	0.42	0.16	1.25	0.35	20.86		Proteus	0.12	0.43	0.16	1.28	0.34	21.26
Albidiferax	1.07	0.64	0.16	2.36	0.32	18.62		Gordonia	0.31	0.33	0.15	1.04	0.31	20.03		Rickettsia	0.07	0.38	0.17	1.18	0.37	23.3		Erythromicrobium	0.46	0.23	0.11	1.39	0.29	16.22		Coriobacterium	0.2	0.49	0.16	1.38	0.35	21.21		Fluviicola	0.57	0.28	0.16	1.33	0.34	21.6
Dyella	0.55	0.14	0.16	1.67	0.32	18.94		Cetobacterium	0.48	0.06	0.15	2.58	0.31	20.35		Aquincola	0.42	0.33	0.17	1.27	0.36	23.66		Tetrasphaera	1.01	0.8	0.11	1.33	0.29	16.51		Eubacterium	0.76	1.11	0.16	1.88	0.35	21.56		Acidovorax	0.88	1.22	0.15	1.18	0.33	21.93
Frigovirgula	0.51	0.15	0.15	1.49	0.32	19.26		Caldilinea	0.55	0.47	0.14	1.25	0.31	20.66		Corynebacterium	0.22	0.44	0.17	1.2	0.36	24.03		Bradyrhizobium	0.52	0.29	0.11	1.28	0.29	16.8		Catenulispora	0.17	0.44	0.16	1.29	0.35	21.9		Mitsuaria	0.07	0.39	0.15	1.29	0.33	22.26
Rhodococcus	0.6	0.53	0.15	1.24	0.32	19.58		Collinsella	0.62	0.23	0.14	1.37	0.31	20.96		Dokdonella	0.08	0.38	0.17	1.1	0.36	24.39		Anaerophaga	0.47	0.21	0.11	1.35	0.29	17.09		Catenibacterium	0.14	0.45	0.16	1.41	0.34	22.25		Methylohalobius	0.13	0.42	0.15	1.3	0.33	22.6
Hyphomicrobium	0.51	0.18	0.15	1.43	0.32	19.9		Thiothrix	0.98	0.58	0.14	1.68	0.3	21.27		Variovorax	0.63	0.58	0.17	1.12	0.36	24.75		Leadbetterella	0.5	0.18	0.1	1.42	0.29	17.38		Chryseobacterium	0.3	0.54	0.16	1.33	0.34	22.59		Uliginosibacterium	0.27	0.46	0.15	1.47	0.33	22.93
Schlegelella	0.77	0.37	0.15	1.34	0.32	20.21		Catenibacterium	0.42	0	0.14	2.17	0.3	21.57		Aeromonas	0.93	0.69	0.17	1.41	0.36	25.11		Parabacteroides	0.41	0.15	0.1	1.51	0.29	17.66		Crocinitomix	0.33	0.58	0.16	1.13	0.34	22.93		Lapillicoccus	0.57	0.61	0.15	1.67	0.33	23.26
Methylohalobius	0.47	0.07	0.15	2.41	0.31	20.53		Cellvibrio	0.56	0.14	0.14	1.94	0.3	21.87		Comamonas	0.6	0.55	0.17	1.23	0.36	25.46		Gordonia	0.31	0.22	0.1	1.08	0.29	17.95		Nannocystis	0.15	0.39	0.15	1.28	0.34	23.28		Microthrix	0.54	0.57	0.15	1.19	0.33	23.59
Rhodocyclus	0.8	0.47	0.15	1.12	0.31	20.84		Hyphomicrobium	0.51	0.26	0.14	1.48	0.3	22.17		Rheinheimera	0.38	0.34	0.17	1.27	0.35	25.82		Dechloromonas	1.42	1.18	0.1	1.68	0.28	18.23		Citrobacter	0.21	0.48	0.15	1.27	0.34	23.62		Subdoligranulum	0.19	0.45	0.15	1.28	0.33	23.92
Thermomonas	0.69	0.38	0.15	1.27	0.31	21.15		Rhodococcus	0.6	0.67	0.14	1.47	0.3	22.47										Lactobacillus	0.52	0.24	0.1	1.41	0.28	18.51		Stenotrophomonas	0.11	0.45	0.15	1.72	0.34	23.95		Oscillospira	0.19	0.51	0.15	1.42	0.33	24.25
Actibacter	0.42	0	0.15	1.97	0.31	21.46		Hylemonella	0.48	0.13	0.14	1.62	0.3	22.77										Arcicella	0.46	0.65	0.1	1.31	0.28	18.79		Riemerella	0.19	0.54	0.15	1.44	0.34	24.29		Aquabacterium	0.49	0.69	0.15	1.29	0.33	24.57
Phascolarctobacterium	0.5	0.17	0.15	1.82	0.31	21.77		Fusibacter	0.46	0.08	0.14	1.72	0.3	23.07										Rhodococcus	0.6	0.4	0.1	1.1	0.28	19.07		Microthrix	0.53	0.57	0.15	1.12	0.34	24.63		Gordonia	0.33	0.22	0.15	1.01	0.33	24.9
Oscillospira	0.57	0.19	0.15	1.52	0.31	22.07		Parabacteroides	0.41	0	0.14	2.03	0.3	23.37										Alkanindiges	0.36	0.19	0.1	1.27	0.28	19.35		Aeromonas	0.93	1.21	0.15	1.45	0.34	24.97		Aquincola	0.33	0.56	0.15	1.2	0.33	25.23
Dorea	0.5	0.13	0.15	1.78	0.31	22.38		Chitinophaga	0.47	0.16	0.14	1.45	0.3	23.66										Desulfobulbus	0.44	0.21	0.1	1.49	0.28	19.64		Thiobacillus	0.17	0.4	0.15	1.21	0.33	25.3		Sphingopyxis	0.18	0.42	0.15	1.61	0.33	25.56
Sulfurimonas	0.51	0.1	0.15	2.02	0.3	22.68		Dialister	0.46	0.07	0.14	1.73	0.3	23.96										Methylocella	0.33	0	0.1	1.53	0.28	19.92		Mitsuaria	0.13	0.39	0.15	1.21	0.33	25.64		Hylemonella	0.13	0.43	0.15	1.54	0.33	25.88
Desulfobulbus	0.44	0.04	0.15	1.92	0.3	22.99		Sulfurimonas	0.51	0.11	0.14	2.1	0.29	24.26										Planktophila	0.57	0.74	0.1	1.15	0.28	20.19		Collinsella	0.37	0.49	0.15	1.22	0.33	25.97
Polyangium	0.53	0.23	0.15	1.32	0.3	23.29		Slackia	0.4	0	0.14	2.16	0.29	24.55										Fibrobacter	0.65	0.46	0.1	1.17	0.28	20.47
Odyssella	0.45	0.07	0.15	1.74	0.3	23.6		Pleomorphomonas	0.61	0.23	0.14	1.41	0.29	24.85										Actinotalea	0.34	0.14	0.1	1.14	0.28	20.75
Fusibacter	0.46	0.06	0.15	1.76	0.3	23.9		Dokdonella	0.39	0.38	0.14	1.26	0.29	25.14										Prosthecomicrobium	0.39	0.13	0.1	1.4	0.28	21.03
Leptothrix	1.31	0.95	0.15	1.36	0.3	24.2		Nitrosomonas	0.73	0.5	0.14	1.38	0.29	25.43										Cupriavidus	0.64	0.47	0.1	1.35	0.28	21.31
Alistipes	0.56	0.19	0.14	1.46	0.3	24.5																		Flexibacter	0.74	0.42	0.1	1.1	0.28	21.58
Acinetobacter	1.23	0.99	0.14	1.3	0.3	24.8																		Holospora	0.51	0.22	0.1	1.4	0.28	21.86
Burkholderia	0.64	0.37	0.14	1.39	0.3	25.1																		Chloroflexus	0.32	0	0.1	1.05	0.28	22.14
Methyloversatilis	0.49	0.16	0.14	1.88	0.3	25.4																		Byssovorax	0.71	0.44	0.1	1.01	0.27	22.41
Coprococcus	0.47	0.1	0.14	1.61	0.3	25.7																		Erysipelothrix	0.49	0.26	0.1	1.33	0.27	22.69
Proteus	0.57	0.21	0.14	1.46	0.3	25.99																		Thiobacillus	0.71	0.4	0.1	1.12	0.27	22.96
Holospora	0.51	0.13	0.14	1.72	0.3	26.29																		Verrucomicrobium	0.42	0.24	0.1	1.35	0.27	23.23
Cytophaga	0.58	0.23	0.14	1.47	0.3	26.59																		Levilinea	0.63	0.38	0.1	1.1	0.27	23.5
Acidobacterium	0.59	0.24	0.14	1.43	0.3	26.88																		Streptomyces	0.31	0.35	0.1	1.37	0.27	23.77
																								Kouleothrix	0.3	0.17	0.1	1.06	0.27	24.04
																								Arthrobacter	0.5	0.28	0.1	1.19	0.27	24.31
																								Kaistia	0.43	0.19	0.1	1.32	0.27	24.58
																								Ferrimicrobium	0.34	0.19	0.1	1.21	0.27	24.85
																								Formivibrio	0.06	0.34	0.1	1.39	0.27	25.12
																								Paludibacter	0.43	0.28	0.1	1.19	0.27	25.39
																								Lachnobacterium	0.38	0.13	0.1	1.51	0.26	25.65
																								Flavobacterium	1.67	1.78	0.1	1.34	0.26	25.91
